# Supplementary material for: Expression Profiling of Human Immune Cell Subsets Identifies miRNA-mRNA Regulatory Relationships Correlated with Cell Type Specific Expression
Source: PLoS One. 2012 Jan 20;7(1):e29979. doi: 10.1371/journal.pone.0029979 (PMC3262799; doi:10.1371/journal.pone.0029979)
Supplement: Table S1 — Sample information. (XLS) [file pone.0029979.s006.xls]

## Sheet: Sheet1
sample name	Isolation kit used	# cells (x106 cells)	Purity (%)	tot quantity (ug)	260/280 ratio	RIN	U133 Plus chip QC	miRNA chip QC
monocytes exp1	EasySep® Human CD14 positive Selection Kit	7.98	0.98	20.348	2.03	9	passed	passed
monocytes exp2	EasySep® Human CD14 positive Selection Kit	14.14	0.91	35.985	2	8.9	passed	passed
monocytes exp6	EasySep® Human CD14 positive Selection Kit	4.06	0.9359	18.179	1.98	9.7	passed	passed
monocytes exp7	EasySep® Human CD14 positive Selection Kit	8.06	0.9667	40.422	1.96	9.8	passed	passed
monocytes exp8	EasySep® Human CD14 positive Selection Kit	7.16	0.9678	19.239	1.98	9.8	passed	passed
monocytes exp13	EasySep® Human CD14 positive Selection Kit	NA	0.904	3.5643	2.05	NA	passed	passed
monocytes exp15	EasySep® Human CD14 positive Selection Kit	NA	0.971	6.9834	2.1	NA	passed	passed
monocytes exp16	EasySep® Human CD14 positive Selection Kit	NA	0.857	1.8825	2.09	NA	passed	passed
monocytes exp17	EasySep® Human CD14 positive Selection Kit	NA	0.961	4.119	1.98	NA	passed	passed
monocytes exp18	EasySep® Human CD14 positive Selection Kit	NA	0.953	2.3133	2.13	NA	passed	passed
		av. purity	0.94064
B cells exp6	EasySep® Human CD19+ B cells Enrichment Kit	0.72	0.99	3.789	1.94	NA	passed	passed
B cells exp7	EasySep® Human CD19+ B cells Enrichment Kit	0.58	0.9931	1.1135	1.92	7.9	passed	passed
B cells exp8	EasySep® Human CD19+ B cells Enrichment Kit	0.5	0.9777	2.376	1.69	NA	passed	passed
B cells exp9	EasySep® Human CD19+ B cells Enrichment Kit	1.02	0.9927	0.8925	1.94	9.3	passed	passed
B cells exp11	EasySep® Human CD19+ B cells Enrichment Kit	1.175	0.9795	1.707	1.92	NA	passed	passed
		av. purity	0.9866
CD4 T cells exp2	EasySep® Human CD4 Positive Selection Kit	28.4	0.899	45.737	1.97	NA	passed	passed
CD4 T cells exp3	EasySep® Human CD4 Positive Selection Kit	20.84	0.917	21.448	2.05	6.5	passed	passed
CD4 T cells exp4	EasySep® Human CD4 Positive Selection Kit	10.92	0.942	30.123	1.98	9.3	passed	passed
CD4 T cells exp 7	EasySep® Human CD4 Positive Selection Kit	11.12	0.9018	19.096	1.99	9.8	passed	passed
CD4 T cells exp8	EasySep® Human CD4 Positive Selection Kit	9	0.9197	19.426	1.98	10	passed	passed
		av. purity	0.9159
NK cells exp 6	EasySep® Human CD56+ NK cells Enrichment Kit	0.49	0.9735	4.549	1.87	10	passed	passed
NK cells exp 7	EasySep® Human CD56+ NK cells Enrichment Kit	0.56	0.9802	1.1145	2	7.6	passed	passed
NK cells exp9	EasySep® Human CD56+ NK cells Enrichment Kit	0.5	0.9742	1.08	1.86	9.2	passed	passed
NK cells exp10	EasySep® Human CD56+ NK cells Enrichment Kit	0.92	0.9799	0.5755	1.83	9.9	passed	passed
NK cells exp12	EasySep® Human CD56+ NK cells Enrichment Kit	1	0.983	1.3055	1.9	9.8	passed	passed
		av. purity	0.97816
CD8 T cells exp3	EasySep® Human CD8+ T cells Enrichment Kit	29.7	0.941	7.13	1.96	NA	passed	passed
CD8 T cells exp4	EasySep® Human CD8+ T cells Enrichment Kit	1.4	0.948	3.95	1.97	8	passed	passed
CD8 T cells exp10	EasySep® Human CD8+ T cells Enrichment Kit	2.7	0.9422	2.746	1.81	9.7	passed	passed
CD8 T cells exp11	EasySep® Human CD8+ T cells Enrichment Kit	3.92	0.9763	3.0465	2	NA	passed	passed
CD8 T cells exp12	EasySep® Human CD8+ T cells Enrichment Kit	1.5	0.9829	2.2385	2.02	9.7	passed	passed
		av. purity	0.95808
Eosinophils exp1	EasySep® Human Eosinophil Enrichment Kit	1	0.991	8.174	1.89	NA	excluded	passed
Eosinophils exp3	EasySep® Human Eosinophil Enrichment Kit	10.8	0.996	15.68	1.98	NA	passed	passed
Eosinophils exp4	EasySep® Human Eosinophil Enrichment Kit	2.9	0.997	16.734	1.96	NA	passed	passed
Eosinophils exp7	EasySep® Human Eosinophil Enrichment Kit	3.92	0.9763	5.1	1.97	NA	passed	passed
Eosinophils exp8	EasySep® Human Eosinophil Enrichment Kit	1.5	0.9829	11.487	1.93	NA	passed	passed
		av. purity	0.98864
Neutrophils exp1	EasySep® Human Neutrophil Enrichment Kit	6.12	0.988	38.718	1.92	NA	excluded	passed
Neutrophils exp2	EasySep® Human Neutrophil Enrichment Kit	26.92	0.99	54.774	1.91	NA	excluded	passed
Neutrophils exp3	EasySep® Human Neutrophil Enrichment Kit	21.475	0.999	21.249	1.96	NA	passed	passed
Neutrophils exp4	EasySep® Human Neutrophil Enrichment Kit	39.525	0.998	9.65	1.96	NA	passed	passed
Neutrophils exp7	EasySep® Human Neutrophil Enrichment Kit	14.48	0.991	29.624	1.93	8.9	passed	passed
		av. purity	0.9932
pDC exp13	EasySep® Human pDCs Enrichment Kit	NA	0.927	0.6042	1.56	9.6	passed	passed
pDC exp14	EasySep® Human pDCs Enrichment Kit	NA	0.947	1.2873	1.54	9.7	passed	passed
pDC exp16	EasySep® Human pDCs Enrichment Kit	NA	0.95	0.7392	1.69	8.1	passed	passed
pDC exp17	EasySep® Human pDCs Enrichment Kit	NA	0.989	0.4311	1.83	9.6	passed	passed
pDC exp18	EasySep® Human pDCs Enrichment Kit	NA	0.987	0.6531	1.54	9.6	passed	passed
		av. purity	0.96
mDC exp14	EasySep® Human mDCs Enrichment Kit (custom)	NA	0.893	0.8685	1.55	9.8	passed	passed
mDC exp15	EasySep® Human mDCs Enrichment Kit (custom)	NA	0.916	0.3216	1.99	9.7	passed	passed
mDC exp16	EasySep® Human mDCs Enrichment Kit (custom)	NA	0.896	1.0107	1.46	8.9	passed	excluded
mDC exp17	EasySep® Human mDCs Enrichment Kit (custom)	NA	0.901	0.201	1.51	9.6	passed	excluded
mDC exp18	EasySep® Human mDCs Enrichment Kit (custom)	NA	0.922	0.7179	1.53	8.9	passed	excluded
		av. purity	0.9056
