# Supplementary material for: Expression Profiling of Human Immune Cell Subsets Identifies miRNA-mRNA Regulatory Relationships Correlated with Cell Type Specific Expression
Source: PLoS One. 2012 Jan 20;7(1):e29979. doi: 10.1371/journal.pone.0029979 (PMC3262799; doi:10.1371/journal.pone.0029979)
Supplement: Table S2 — Blood Donor information. (XLS) [file pone.0029979.s007.xls]

## Sheet: Sheet1
Roche cohort						U.Geneva cohort
Experiment #	Date	ND #	Age	Sex		Experiment #	Date	Age	Sex
EXP1	2010-03-22	790	52.3167	F			2010-04-16	43	F
EXP1	2010-03-22	788	44.5417	M			2010-04-16	41	F
EXP1	2010-03-22	791	36.8917	F			2010-04-16	61	M
EXP1	2010-03-22	789	26.0694	M			2010-04-16	37	F
EXP1	2010-03-22	792	21.3583	M			2010-04-16	47	M
EXP2	2010-03-24	799	43.2222	F			2010-04-16	56	M
EXP2	2010-03-24	796	40.1806	F			2010-04-23	39	M
EXP2	2010-03-24	797	29.525	M			2010-04-23	26	M
EXP2	2010-03-24	794	26.9667	F			2010-04-23	47	M
EXP2	2010-03-24	798	26.0083	M			2010-04-23	42	F
EXP3	2010-03-29	806	45.8722	M			2010-04-23	71	M
EXP3	2010-03-29	805	44.8417	F			2010-04-23	37	F
EXP3	2010-03-29	808	43.8028	M			2010-04-30	55	M
EXP3	2010-03-29	807	31.3944	M			2010-04-30	26	F
EXP3	2010-03-29	811	27.2944	F			2010-04-30	27	M
EXP4	2010-03-30	814	57.4194	M			2010-04-30	36	M
EXP4	2010-03-30	813	55.3583	F			2010-04-30	46	M
EXP4	2010-03-30	809	44.9417	M			2010-04-30	53	F
EXP4	2010-03-30	810	38.9583	F			2010-05-07	53	M
EXP4	2010-03-30	812	26.3583	M			2010-05-07	59	M
EXP6	2010-04-16	824	57.1611	M			2010-05-07	39	M
EXP6	2010-04-16	820	48.6944	M			2010-05-07	54	F
EXP6	2010-04-16	823	45.4722	F			2010-05-07	42	M
EXP6	2010-04-16	821	44.95	M			2010-05-07	41	M
EXP6	2010-04-16	822	31.9667	M			2010-07-06	58	F
EXP7	2010-04-19	826	59.1	M			2010-07-06	68	F
EXP7	2010-04-19	827	56.1278	F			2010-07-06	48	F
EXP7	2010-04-19	828	52.0389	M			2010-07-06	24	M
EXP7	2010-04-19	829	41.1472	F			2010-07-06	61	M
EXP7	2010-04-19	825	41.075	M			2010-07-06	62	M
EXP8	2010-04-20	839	57.2056	M			2010-07-07	28	F
EXP8	2010-04-20	834	44.1694	M			2010-07-07	60	M
EXP8	2010-04-20	830	41.7639	M			2010-07-07	21	M
EXP8	2010-04-20	812	26.4139	M			2010-07-07	32	F
EXP8	2010-04-20	836	20.7389	F			2010-07-07	64	M
EXP9	2010-04-28	848	45.1694	M			2010-07-07	41	M
EXP9	2010-04-28	850	42.5806	F			2010-07-13	55	M
EXP9	2010-04-28	849	38.2056	F			2010-07-13	63	M
EXP9	2010-04-28	791	36.9917	F			2010-07-13	37	M
EXP9	2010-04-28	851	35.6472	M			2010-07-13	63	M
EXP10	2010-04-29	855	55.1556	M			2010-07-13	67	M
EXP10	2010-04-29	790	52.4194	F			2010-07-13	43	F
EXP10	2010-04-29	856	45.0139	M			2010-07-16	66	F
EXP10	2010-04-29	854	42.9972	M			2010-07-16	39	M
EXP10	2010-04-29	857	42.0111	M			2010-07-16	35	M
EXP11	2010-05-21	863	46.3361	M			2010-07-16	47	F
EXP11	2010-05-21	811	27.4389	F			2010-07-16	41	F
EXP11 and EXP12	2010-05-21	814	57.5611	M			2010-07-16	57	M
EXP11 and EXP12	2010-05-21	809	45.0833	M			2010-07-20	45	M
EXP11 and EXP12	2010-05-21	869	15.1056	M			2010-07-20	65	M
EXP12	2010-05-21	797	29.6833	M			2010-07-20	61	M
EXP12	2010-05-21	867	20.3583	M			2010-07-20	48	M
EXP13	2010-08-27	881	54.2944	M			2010-07-20	67	M
EXP13	2010-08-27	809	45.35	M			2010-07-20	53	M
EXP13	2010-08-27	796	40.6056	F			2010-07-21	49	M
EXP13	2010-08-27	822	32.3306	M			2010-07-21	52	F
EXP13	2010-08-27	883	25.7556	M			2010-07-21	47	M
EXP14	2010-09-02	814	57.8417	M			2010-07-21	69	M
EXP14	2010-09-02	888	37.8611	F			2010-07-21	44	F
EXP14	2010-09-02	886	35.7778	M			2010-07-21	34	F
EXP14	2010-09-02	885	29.5639	F			2010-07-23	49	M
EXP14	2010-09-02	889	22.0306	F			2010-07-23	22	M
EXP15	2010-09-03	890	53.6083	M			2010-07-23	56	F
EXP15	2010-09-03	848	45.5167	M			2010-07-23	50	M
EXP15	2010-09-03	807	31.8222	M			2010-07-23	57	M
EXP15	2010-09-03	878	23.5028	M			2010-07-23	48	M
EXP15	2010-09-03	892	19.575	F			2010-07-27	45	M
EXP16	2010-09-07	896	46.3389	M			2010-07-27	46	M
EXP16	2010-09-07	825	41.4583	M			2010-07-27	43	M
EXP16	2010-09-07	894	38.6667	M			2010-07-27	59	M
EXP16	2010-09-07	893	36.5389	M			2010-07-27	54	F
EXP17	2010-09-08	899	47.1833	F			2010-07-27	21	F
EXP17	2010-09-08	823	45.8667	F			2010-07-30	53	F
EXP17	2010-09-08	821	45.3444	M			2010-07-30	64	M
EXP17	2010-09-08	900	30.4028	F			2010-07-30	45	M
EXP18	2010-09-09	826	59.4889	F			2010-07-30	31	F
EXP18	2010-09-09	834	44.5556	M			2010-07-30	51	M
EXP18	2010-09-09	903	44.2944	F			2010-07-30	41	M
EXP18	2010-09-09	905	40.6722	M			2010-08-03	50	M
EXP18	2010-09-09	901	36.6361	M			2010-08-03	58	M
							2010-08-03	65	M
							2010-08-03	46	M
							2010-08-03	21	M
							2010-08-03	48	M
							2010-08-27	43	F
							2010-08-27	32	M
							2010-08-27	49	M
							2010-08-27	48	M
							2010-08-27	43	M
							2010-08-27	64	F
							2010-09-01	68	F
							2010-09-01	65	M
							2010-09-01	57	M
							2010-09-01	63	F
							2010-09-01	52	M
							2010-09-01	45	M
							2010-09-03	46	M
							2010-09-03	65	M
							2010-09-03	43	F
							2010-09-03	44	F
							2010-09-07	41	M
							2010-09-07	43	F
							2010-09-07	52	M
							2010-09-07	62	M
