# Supplementary material for: Expression Profiling of Human Immune Cell Subsets Identifies miRNA-mRNA Regulatory Relationships Correlated with Cell Type Specific Expression
Source: PLoS One. 2012 Jan 20;7(1):e29979. doi: 10.1371/journal.pone.0029979 (PMC3262799; doi:10.1371/journal.pone.0029979)
Supplement: Table S3 — List of 696 mRNA transcripts specific to 1, 2 or 3 blood cell subsets. (XLS) [file pone.0029979.s008.xls]

## Sheet: Sheet1
Affymetrix ID	Gene Symbol	# significant cell types	Expression	Fold Change	p* value	Cell Type	Direction	Description
226571_s_at	PTPRS	1	10.45	64.35	2.19e-012	pDCs	Induced	pDCs:Induced
210313_at	LILRA4	1	11.67	57.68	4.95e-012	pDCs	Induced	pDCs:Induced
219463_at	C20orf103	1	10.68	54.88	4.95e-012	pDCs	Induced	pDCs:Induced
209170_s_at	GPM6B	1	8.91	51.66	4.95e-012	pDCs	Induced	pDCs:Induced
1552552_s_at	CLEC4C	1	9.98	47.29	4.95e-012	pDCs	Induced	pDCs:Induced
1560762_at	LOC285972	1	9.62	46.66	3.41e-012	pDCs	Induced	pDCs:Induced
212298_at	NRP1	1	8.07	45.55	1.70e-012	pDCs	Induced	pDCs:Induced
226435_at	PAPLN	1	9	44.98	2.05e-012	pDCs	Induced	pDCs:Induced
204955_at	SRPX	1	8.35	37.33	1.70e-012	pDCs	Induced	pDCs:Induced
238732_at	COL24A1	1	8.11	34.18	4.95e-012	pDCs	Induced	pDCs:Induced
214581_x_at	TNFRSF21	1	8.64	34.14	4.95e-012	pDCs	Induced	pDCs:Induced
227053_at	PACSIN1	1	9.86	33.53	2.19e-012	pDCs	Induced	pDCs:Induced
232239_at	hCG_2024094	1	10	26.45	4.95e-012	pDCs	Induced	pDCs:Induced
226225_at	MCC	1	8.2	26.04	2.19e-012	pDCs	Induced	pDCs:Induced
221198_at	SCT	1	8.2	24.66	2.58e-012	pDCs	Induced	pDCs:Induced
1566528_at	CUX2	1	8.47	23.97	4.95e-012	pDCs	Induced	pDCs:Induced
206290_s_at	RGS7	1	7.88	23.63	3.41e-012	pDCs	Induced	pDCs:Induced
209921_at	SLC7A11	1	8.71	22.05	4.95e-012	pDCs	Induced	pDCs:Induced
224435_at	C10orf58	1	8.74	20.96	2.19e-012	pDCs	Induced	pDCs:Induced
240402_at	KIRREL3	1	8.04	19.62	1.70e-012	pDCs	Induced	pDCs:Induced
230425_at	EPHB1	1	10.28	19.09	1.70e-012	pDCs	Induced	pDCs:Induced
204730_at	RIMS3	1	8.73	18.95	4.95e-012	pDCs	Induced	pDCs:Induced
203499_at	EPHA2	1	8.4	18.68	1.70e-012	pDCs	Induced	pDCs:Induced
229065_at	SLC35F3	1	7.59	18.44	4.95e-012	pDCs	Induced	pDCs:Induced
1566728_at	PLXNA4	1	8.34	17.97	1.70e-012	pDCs	Induced	pDCs:Induced
203151_at	MAP1A	1	8.74	17.67	4.95e-012	pDCs	Induced	pDCs:Induced
221569_at	AHI1	1	9.56	17.32	4.95e-012	pDCs	Induced	pDCs:Induced
210095_s_at	IGFBP3	1	9.8	16.47	1.38e-011	pDCs	Induced	pDCs:Induced
224049_at	KCNK17	1	8.67	15.90	4.95e-012	pDCs	Induced	pDCs:Induced
223467_at	RASD1	1	8.95	15.64	2.32e-012	pDCs	Induced	pDCs:Induced
204881_s_at	UGCG	1	11.75	15.37	3.41e-012	pDCs	Induced	pDCs:Induced
201215_at	PLS3	1	7.48	13.73	4.69e-011	pDCs	Induced	pDCs:Induced
202283_at	SERPINF1	1	11.33	13.73	1.79e-010	pDCs	Induced	pDCs:Induced
201195_s_at	SLC7A5	1	9.16	13.39	2.19e-012	pDCs	Induced	pDCs:Induced
235044_at	CYYR1	1	7.42	13.34	4.95e-012	pDCs	Induced	pDCs:Induced
242473_at	TRAF4	1	7.11	13.10	3.41e-012	pDCs	Induced	pDCs:Induced
235849_at	SCARA5	1	8.49	12.61	1.70e-012	pDCs	Induced	pDCs:Induced
218717_s_at	LEPREL1	1	8.9	12.46	4.95e-012	pDCs	Induced	pDCs:Induced
212699_at	SCAMP5	1	9.18	12.11	1.70e-012	pDCs	Induced	pDCs:Induced
201820_at	KRT5	1	8.44	12.10	1.70e-012	pDCs	Induced	pDCs:Induced
208436_s_at	IRF7	1	11.33	11.96	1.37e-009	pDCs	Induced	pDCs:Induced
229721_x_at	DERL3	1	8.49	11.43	3.41e-012	pDCs	Induced	pDCs:Induced
206950_at	SCN9A	1	7.71	11.01	4.95e-012	pDCs	Induced	pDCs:Induced
228837_at	TCF4	1	8.6	10.98	3.41e-012	pDCs	Induced	pDCs:Induced
220727_at	KCNK10	1	8.29	10.93	1.70e-012	pDCs	Induced	pDCs:Induced
206148_at	IL3RA	1	9.02	10.49	2.32e-012	pDCs	Induced	pDCs:Induced
236831_at	CCDC50	1	7.97	10.27	3.41e-012	pDCs	Induced	pDCs:Induced
209992_at	PFKFB2	1	8.82	10.14	2.32e-012	pDCs	Induced	pDCs:Induced
240871_at	C9orf128	1	7.17	10.06	4.95e-012	pDCs	Induced	pDCs:Induced
213050_at	COBL	1	7.86	10.05	4.95e-012	pDCs	Induced	pDCs:Induced
235802_at	PLD4	1	8.71	9.20	8.98e-012	pDCs	Induced	pDCs:Induced
221004_s_at	ITM2C	1	11.37	8.99	2.32e-012	pDCs	Induced	pDCs:Induced
213169_at	SEMA5A	1	7.15	8.81	1.70e-012	pDCs	Induced	pDCs:Induced
202177_at	GAS6	1	8.76	8.80	4.95e-012	pDCs	Induced	pDCs:Induced
205008_s_at	CIB2	1	8.53	8.80	4.95e-012	pDCs	Induced	pDCs:Induced
242406_at	C1orf186	1	8.4	8.68	3.41e-012	pDCs	Induced	pDCs:Induced
219740_at	VASH2	1	7.3	8.63	1.70e-012	pDCs	Induced	pDCs:Induced
201131_s_at	CDH1	1	7.39	8.02	1.76e-011	pDCs	Induced	pDCs:Induced
223709_s_at	WNT10A	1	7.74	7.93	3.41e-012	pDCs	Induced	pDCs:Induced
229080_at	EMID2	1	7.81	7.91	1.70e-012	pDCs	Induced	pDCs:Induced
206762_at	KCNA5	1	7.37	7.90	3.30e-012	pDCs	Induced	pDCs:Induced
214953_s_at	APP	1	10.13	7.86	2.19e-012	pDCs	Induced	pDCs:Induced
205857_at	SLC18A2	1	7.12	7.64	4.95e-012	pDCs	Induced	pDCs:Induced
211663_x_at	PTGDS	1	11.74	7.54	1.92e-009	pDCs	Induced	pDCs:Induced
212658_at	LHFPL2	1	9.11	7.44	2.05e-012	pDCs	Induced	pDCs:Induced
238447_at	RBMS3	1	7.36	7.43	7.13e-007	pDCs	Induced	pDCs:Induced
229740_at	LOC643008	1	7.98	7.34	2.32e-012	pDCs	Induced	pDCs:Induced
204083_s_at	TPM2	1	8.45	7.14	2.19e-012	pDCs	Induced	pDCs:Induced
207681_at	CXCR3	1	8.57	7.07	4.95e-012	pDCs	Induced	pDCs:Induced
226564_at	ZFAT	1	8.67	6.95	1.70e-012	pDCs	Induced	pDCs:Induced
219687_at	HHAT	1	7.01	6.75	3.41e-012	pDCs	Induced	pDCs:Induced
226796_at	LOC116236	1	9.85	6.68	1.98e-009	pDCs	Induced	pDCs:Induced
218180_s_at	EPS8L2	1	7.72	6.50	2.19e-012	pDCs	Induced	pDCs:Induced
218099_at	TEX2	1	8.64	6.42	4.95e-012	pDCs	Induced	pDCs:Induced
218792_s_at	BSPRY	1	7.31	6.41	2.58e-012	pDCs	Induced	pDCs:Induced
210839_s_at	ENPP2	1	8.25	6.17	4.95e-012	pDCs	Induced	pDCs:Induced
201792_at	AEBP1	1	8.91	6.10	3.41e-012	pDCs	Induced	pDCs:Induced
232231_at	RUNX2	1	11.1	6.08	5.47e-012	pDCs	Induced	pDCs:Induced
207106_s_at	LTK	1	7.42	5.93	2.19e-012	pDCs	Induced	pDCs:Induced
219648_at	MREG	1	7.9	5.93	2.19e-012	pDCs	Induced	pDCs:Induced
217168_s_at	HERPUD1	1	11.57	5.87	2.05e-012	pDCs	Induced	pDCs:Induced
215789_s_at	AJAP1	1	7.13	5.70	2.32e-012	pDCs	Induced	pDCs:Induced
209708_at	MOXD1	1	7.16	5.68	1.21e-007	pDCs	Induced	pDCs:Induced
221286_s_at	MGC29506	1	9.45	5.57	1.12e-009	pDCs	Induced	pDCs:Induced
1569453_a_at	LOC692247	1	7.16	5.54	2.19e-012	pDCs	Induced	pDCs:Induced
1565762_at	RABGAP1L	1	7.41	5.53	1.90e-008	pDCs	Induced	pDCs:Induced
244261_at	IL28RA	1	8.92	5.50	4.39e-010	pDCs	Induced	pDCs:Induced
232898_at	DAB2	1	7.07	5.41	2.86e-011	pDCs	Induced	pDCs:Induced
202069_s_at	IDH3A	1	9.14	5.40	3.05e-007	pDCs	Induced	pDCs:Induced
1555579_s_at	PTPRM	1	7.56	5.37	6.64e-009	pDCs	Induced	pDCs:Induced
219341_at	CLN8	1	7.68	5.19	1.28e-010	pDCs	Induced	pDCs:Induced
219968_at	ZNF589	1	8.72	5.17	2.19e-012	pDCs	Induced	pDCs:Induced
219468_s_at	CUEDC1	1	7.83	5.09	2.86e-012	pDCs	Induced	pDCs:Induced
220003_at	LRRC36	1	7.49	5.06	1.20e-009	pDCs	Induced	pDCs:Induced
221944_at	FLJ42627	1	7.37	4.98	2.05e-012	pDCs	Induced	pDCs:Induced
222952_s_at	TLR7	1	7.77	4.96	2.05e-012	pDCs	Induced	pDCs:Induced
218474_s_at	KCTD5	1	9.36	4.95	1.52e-011	pDCs	Induced	pDCs:Induced
232471_at	MYO1E	1	7.42	4.88	9.36e-011	pDCs	Induced	pDCs:Induced
232528_at	UBE2E3	1	7.52	4.83	3.49e-009	pDCs	Induced	pDCs:Induced
59697_at	RAB15	1	8.14	4.82	4.95e-012	pDCs	Induced	pDCs:Induced
212307_s_at	OGT	1	10.94	4.77	2.58e-012	pDCs	Induced	pDCs:Induced
231887_s_at	KIAA1274	1	8.42	4.77	1.32e-008	pDCs	Induced	pDCs:Induced
205489_at	CRYM	1	7.94	4.76	4.07e-011	pDCs	Induced	pDCs:Induced
207011_s_at	PTK7	1	7.08	4.72	1.60e-010	pDCs	Induced	pDCs:Induced
223903_at	TLR9	1	7.36	4.68	3.41e-012	pDCs	Induced	pDCs:Induced
229484_at	PPM1J	1	8.25	4.67	4.95e-012	pDCs	Induced	pDCs:Induced
200783_s_at	STMN1	1	7.85	4.67	2.01e-011	pDCs	Induced	pDCs:Induced
204562_at	IRF4	1	10.18	4.60	1.79e-008	pDCs	Induced	pDCs:Induced
213546_at	DKFZP586I1420	1	10.7	4.58	4.95e-012	pDCs	Induced	pDCs:Induced
242563_at	FCHSD2	1	9.15	4.56	1.22e-005	pDCs	Induced	pDCs:Induced
215754_at	SCARB2	1	8.09	4.41	2.05e-012	pDCs	Induced	pDCs:Induced
212906_at	GRAMD1B	1	8.43	4.40	4.95e-012	pDCs	Induced	pDCs:Induced
201710_at	MYBL2	1	7.83	4.27	8.52e-011	pDCs	Induced	pDCs:Induced
212982_at	ZDHHC17	1	10.98	4.26	2.32e-012	pDCs	Induced	pDCs:Induced
220937_s_at	ST6GALNAC4	1	7.77	4.19	5.53e-012	pDCs	Induced	pDCs:Induced
213005_s_at	KANK1	1	7.74	4.10	9.77e-012	pDCs	Induced	pDCs:Induced
218608_at	ATP13A2	1	7.26	4.06	2.58e-012	pDCs	Induced	pDCs:Induced
211506_s_at	IL8	1	12.04	246.87	1.59e-012	Neutrophils	Induced	Neutrophils:Induced
209395_at	CHI3L1	1	11.23	104.07	1.59e-012	Neutrophils	Induced	Neutrophils:Induced
203691_at	PI3	1	10.37	74.01	9.04e-012	Neutrophils	Induced	Neutrophils:Induced
229967_at	CMTM2	1	12	71.72	2.88e-012	Neutrophils	Induced	Neutrophils:Induced
206515_at	CYP4F3	1	10.18	47.49	9.04e-012	Neutrophils	Induced	Neutrophils:Induced
213524_s_at	G0S2	1	11.48	46.20	1.26e-009	Neutrophils	Induced	Neutrophils:Induced
1555167_s_at	NAMPT	1	11.47	43.92	9.61e-012	Neutrophils	Induced	Neutrophils:Induced
210119_at	KCNJ15	1	10.11	38.46	2.88e-012	Neutrophils	Induced	Neutrophils:Induced
1554997_a_at	PTGS2	1	9.08	36.83	2.88e-012	Neutrophils	Induced	Neutrophils:Induced
206025_s_at	TNFAIP6	1	10.63	36.53	2.88e-012	Neutrophils	Induced	Neutrophils:Induced
232629_at	PROK2	1	11.34	28.07	3.01e-012	Neutrophils	Induced	Neutrophils:Induced
203936_s_at	MMP9	1	9.7	27.48	1.59e-012	Neutrophils	Induced	Neutrophils:Induced
242335_at	SLC25A37	1	9.53	27.37	2.88e-012	Neutrophils	Induced	Neutrophils:Induced
209369_at	ANXA3	1	8.83	18.75	2.51e-007	Neutrophils	Induced	Neutrophils:Induced
202912_at	ADM	1	10.43	18.31	4.26e-012	Neutrophils	Induced	Neutrophils:Induced
220528_at	VNN3	1	9.51	18.05	2.88e-012	Neutrophils	Induced	Neutrophils:Induced
210773_s_at	FPR2	1	10.04	14.39	4.62e-009	Neutrophils	Induced	Neutrophils:Induced
203021_at	SLPI	1	9.25	14.14	1.59e-012	Neutrophils	Induced	Neutrophils:Induced
207094_at	IL8RA	1	10.11	13.67	2.03e-012	Neutrophils	Induced	Neutrophils:Induced
205568_at	AQP9	1	12.03	13.39	8.87e-008	Neutrophils	Induced	Neutrophils:Induced
215223_s_at	SOD2	1	12.72	12.91	4.66e-012	Neutrophils	Induced	Neutrophils:Induced
205041_s_at	ORM1,ORM2	1	7.77	12.75	1.82e-008	Neutrophils	Induced	Neutrophils:Induced
203435_s_at	MME	1	10.05	12.72	1.70e-012	Neutrophils	Induced	Neutrophils:Induced
211163_s_at	TNFRSF10C	1	11.37	12.30	3.49e-009	Neutrophils	Induced	Neutrophils:Induced
228648_at	LRG1	1	8.51	10.61	9.04e-012	Neutrophils	Induced	Neutrophils:Induced
226248_s_at	KIAA1324	1	8.08	10.54	1.59e-012	Neutrophils	Induced	Neutrophils:Induced
226752_at	FAM174A	1	8.45	9.88	2.61e-009	Neutrophils	Induced	Neutrophils:Induced
241809_at	C1orf183	1	7.47	9.77	2.88e-012	Neutrophils	Induced	Neutrophils:Induced
217502_at	IFIT2	1	9.43	9.27	2.61e-009	Neutrophils	Induced	Neutrophils:Induced
214290_s_at	HIST2H2AA3,HIST2H2AA4	1	12.75	8.95	1.25e-008	Neutrophils	Induced	Neutrophils:Induced
205922_at	VNN2	1	12.35	8.53	9.98e-012	Neutrophils	Induced	Neutrophils:Induced
216252_x_at	FAS	1	7.83	8.33	4.60e-010	Neutrophils	Induced	Neutrophils:Induced
206765_at	KCNJ2	1	8.44	8.29	5.08e-009	Neutrophils	Induced	Neutrophils:Induced
225987_at	STEAP4	1	10.79	8.04	8.99e-007	Neutrophils	Induced	Neutrophils:Induced
219434_at	TREM1	1	11.82	7.49	3.43e-005	Neutrophils	Induced	Neutrophils:Induced
206522_at	MGAM	1	10.29	7.33	4.75e-006	Neutrophils	Induced	Neutrophils:Induced
206177_s_at	ARG1	1	7.53	7.24	1.45e-004	Neutrophils	Induced	Neutrophils:Induced
207275_s_at	ACSL1	1	10.27	7.14	3.96e-008	Neutrophils	Induced	Neutrophils:Induced
215071_s_at	HIST1H2AC	1	11.18	7.06	6.48e-005	Neutrophils	Induced	Neutrophils:Induced
211372_s_at	IL1R2	1	10.2	6.85	5.63e-010	Neutrophils	Induced	Neutrophils:Induced
203153_at	IFIT1	1	8.74	6.79	1.46e-003	Neutrophils	Induced	Neutrophils:Induced
220421_at	BTNL8	1	7.74	6.53	9.56e-012	Neutrophils	Induced	Neutrophils:Induced
223596_at	SLC12A6	1	7.31	6.40	1.37e-008	Neutrophils	Induced	Neutrophils:Induced
203591_s_at	CSF3R	1	11.39	6.07	1.48e-005	Neutrophils	Induced	Neutrophils:Induced
204308_s_at	KIAA0329	1	8.57	6.00	2.89e-012	Neutrophils	Induced	Neutrophils:Induced
224707_at	C5orf32	1	9.67	5.44	1.48e-006	Neutrophils	Induced	Neutrophils:Induced
201044_x_at	DUSP1	1	8.84	5.33	2.84e-004	Neutrophils	Induced	Neutrophils:Induced
200919_at	PHC2	1	10.43	5.24	2.88e-012	Neutrophils	Induced	Neutrophils:Induced
217967_s_at	FAM129A	1	12.3	5.23	1.91e-006	Neutrophils	Induced	Neutrophils:Induced
226188_at	HSPC159	1	7.97	5.14	2.18e-008	Neutrophils	Induced	Neutrophils:Induced
210789_x_at	CEACAM3	1	7.64	4.99	2.88e-012	Neutrophils	Induced	Neutrophils:Induced
243699_at	VPS54	1	8.99	4.97	1.48e-010	Neutrophils	Induced	Neutrophils:Induced
206472_s_at	TLE3	1	7.53	4.94	2.91e-011	Neutrophils	Induced	Neutrophils:Induced
221764_at	C19orf22	1	9.77	4.92	1.87e-011	Neutrophils	Induced	Neutrophils:Induced
201594_s_at	PPP4R1	1	10.18	4.92	2.45e-010	Neutrophils	Induced	Neutrophils:Induced
225612_s_at	B3GNT5	1	9.28	4.75	5.55e-005	Neutrophils	Induced	Neutrophils:Induced
222662_at	PPP1R3B	1	7.85	4.72	4.79e-007	Neutrophils	Induced	Neutrophils:Induced
225414_at	RNF149	1	11.26	4.72	4.55e-012	Neutrophils	Induced	Neutrophils:Induced
200796_s_at	MCL1	1	7.51	4.46	1.17e-004	Neutrophils	Induced	Neutrophils:Induced
209864_at	FRAT2	1	9.99	4.45	3.42e-005	Neutrophils	Induced	Neutrophils:Induced
214681_at	GK	1	7.73	4.45	3.29e-012	Neutrophils	Induced	Neutrophils:Induced
209383_at	DDIT3	1	8.18	4.42	3.77e-009	Neutrophils	Induced	Neutrophils:Induced
1560527_at	NF-E4	1	7.11	4.40	2.91e-011	Neutrophils	Induced	Neutrophils:Induced
202082_s_at	SEC14L1	1	11.39	4.40	1.46e-010	Neutrophils	Induced	Neutrophils:Induced
227438_at	ALPK1	1	8.19	4.39	8.91e-012	Neutrophils	Induced	Neutrophils:Induced
203042_at	LAMP2	1	9.72	4.38	5.17e-010	Neutrophils	Induced	Neutrophils:Induced
39402_at	IL1B	1	8.72	4.35	2.64e-007	Neutrophils	Induced	Neutrophils:Induced
225056_at	SIPA1L2	1	7.69	4.33	3.48e-012	Neutrophils	Induced	Neutrophils:Induced
117_at	HSPA6	1	9.36	4.33	2.57e-006	Neutrophils	Induced	Neutrophils:Induced
212360_at	AMPD2	1	10.4	4.29	2.09e-010	Neutrophils	Induced	Neutrophils:Induced
215990_s_at	BCL6	1	8.25	4.27	5.08e-011	Neutrophils	Induced	Neutrophils:Induced
226064_s_at	DGAT2	1	8.91	4.26	4.07e-008	Neutrophils	Induced	Neutrophils:Induced
219242_at	CEP63	1	8.76	4.24	2.52e-006	Neutrophils	Induced	Neutrophils:Induced
220088_at	C5AR1	1	10.39	4.22	3.95e-003	Neutrophils	Induced	Neutrophils:Induced
218739_at	ABHD5	1	8.21	4.20	2.63e-008	Neutrophils	Induced	Neutrophils:Induced
222745_s_at	C15orf29	1	9.17	4.19	1.30e-003	Neutrophils	Induced	Neutrophils:Induced
209088_s_at	UBN1	1	10.52	4.18	2.03e-012	Neutrophils	Induced	Neutrophils:Induced
225557_at	AXUD1	1	9.13	4.18	1.41e-007	Neutrophils	Induced	Neutrophils:Induced
229899_s_at	C20orf199	1	7.33	4.16	8.79e-009	Neutrophils	Induced	Neutrophils:Induced
229164_s_at	ABTB1	1	9.18	4.16	7.28e-009	Neutrophils	Induced	Neutrophils:Induced
230263_s_at	DOCK5	1	9.95	4.16	3.02e-004	Neutrophils	Induced	Neutrophils:Induced
32069_at	N4BP1	1	9.26	4.11	2.93e-009	Neutrophils	Induced	Neutrophils:Induced
214017_s_at	DHX34	1	7.22	4.08	3.56e-010	Neutrophils	Induced	Neutrophils:Induced
206643_at	HAL	1	9.52	4.01	2.68e-004	Neutrophils	Induced	Neutrophils:Induced
1553177_at	SH2D1B	1	11.2	78.45	2.03e-012	NK cells	Induced	NK cells:Induced
220646_s_at	KLRF1	1	12.05	73.77	1.13e-011	NK cells	Induced	NK cells:Induced
212843_at	NCAM1	1	9.44	39.51	2.03e-012	NK cells	Induced	NK cells:Induced
207840_at	CD160	1	10.89	38.18	2.14e-011	NK cells	Induced	NK cells:Induced
223836_at	FGFBP2	1	12.66	35.81	5.13e-007	NK cells	Induced	NK cells:Induced
212070_at	GPR56	1	12.18	27.85	2.30e-008	NK cells	Induced	NK cells:Induced
205826_at	MYOM2	1	9.71	26.43	1.13e-011	NK cells	Induced	NK cells:Induced
205495_s_at	GNLY	1	13.5	25.34	3.36e-009	NK cells	Induced	NK cells:Induced
206785_s_at	KLRC1,KLRC2	1	10.49	25.18	8.72e-008	NK cells	Induced	NK cells:Induced
1556842_at	LOC286087	1	7.08	24.94	2.03e-012	NK cells	Induced	NK cells:Induced
218638_s_at	SPON2	1	11.46	24.76	2.58e-012	NK cells	Induced	NK cells:Induced
211687_x_at	KIR3DL1	1	8.5	22.15	2.03e-012	NK cells	Induced	NK cells:Induced
214567_s_at	XCL1,XCL2	1	9.54	21.78	7.33e-010	NK cells	Induced	NK cells:Induced
215894_at	PTGDR	1	10.25	21.37	1.51e-010	NK cells	Induced	NK cells:Induced
206366_x_at	XCL1	1	10.04	20.66	8.06e-010	NK cells	Induced	NK cells:Induced
1553681_a_at	PRF1	1	11.79	20.25	7.32e-011	NK cells	Induced	NK cells:Induced
220684_at	TBX21	1	10.21	18.21	1.11e-010	NK cells	Induced	NK cells:Induced
202458_at	PRSS23	1	8.95	17.81	1.36e-011	NK cells	Induced	NK cells:Induced
213915_at	NKG7	1	13.09	17.64	7.65e-007	NK cells	Induced	NK cells:Induced
203562_at	FEZ1	1	7.95	17.46	2.12e-012	NK cells	Induced	NK cells:Induced
213395_at	MLC1	1	8.21	14.81	2.84e-012	NK cells	Induced	NK cells:Induced
211597_s_at	HOPX	1	11.51	14.67	1.99e-010	NK cells	Induced	NK cells:Induced
205291_at	IL2RB	1	12.35	13.89	1.13e-011	NK cells	Induced	NK cells:Induced
211410_x_at	KIR2DL5A	1	8.01	13.21	2.81e-012	NK cells	Induced	NK cells:Induced
218272_at	TTC38	1	9.66	12.68	1.68e-010	NK cells	Induced	NK cells:Induced
207723_s_at	KLRC3	1	8.57	12.36	6.60e-006	NK cells	Induced	NK cells:Induced
222162_s_at	ADAMTS1	1	7.35	12.28	2.03e-012	NK cells	Induced	NK cells:Induced
203921_at	CHST2	1	10.58	11.91	1.35e-010	NK cells	Induced	NK cells:Induced
207796_x_at	KLRD1	1	8.27	10.73	4.06e-011	NK cells	Induced	NK cells:Induced
228708_at	RAB27B	1	9.24	9.58	5.18e-011	NK cells	Induced	NK cells:Induced
221417_x_at	S1PR5	1	7.31	9.44	1.13e-011	NK cells	Induced	NK cells:Induced
205488_at	GZMA	1	12.67	9.19	7.31e-007	NK cells	Induced	NK cells:Induced
210140_at	CST7	1	12.25	9.17	1.58e-004	NK cells	Induced	NK cells:Induced
210321_at	GZMH	1	11.75	9.11	7.42e-004	NK cells	Induced	NK cells:Induced
214450_at	CTSW	1	9.88	8.58	3.65e-007	NK cells	Induced	NK cells:Induced
203989_x_at	F2R	1	7.97	8.38	1.49e-005	NK cells	Induced	NK cells:Induced
228283_at	CMC1	1	9.88	8.25	2.73e-006	NK cells	Induced	NK cells:Induced
239744_at	RGS3	1	7.63	8.17	5.15e-011	NK cells	Induced	NK cells:Induced
210865_at	FASLG	1	7.02	8.06	1.13e-011	NK cells	Induced	NK cells:Induced
238478_at	BNC2	1	7.07	7.92	2.03e-012	NK cells	Induced	NK cells:Induced
231776_at	EOMES	1	9.76	7.66	3.02e-005	NK cells	Induced	NK cells:Induced
219304_s_at	PDGFD	1	8.55	7.46	6.50e-007	NK cells	Induced	NK cells:Induced
213906_at	MYBL1	1	11.2	7.19	5.75e-009	NK cells	Induced	NK cells:Induced
236717_at	FAM179A	1	7.79	7.14	7.01e-011	NK cells	Induced	NK cells:Induced
223464_at	OSBPL5	1	8.02	7.11	4.60e-012	NK cells	Induced	NK cells:Induced
205821_at	KLRK1	1	11.7	6.90	3.68e-002	NK cells	Induced	NK cells:Induced
228774_at	CEP78	1	9.25	6.54	6.10e-009	NK cells	Induced	NK cells:Induced
238121_at	GK5	1	8.14	6.50	1.18e-011	NK cells	Induced	NK cells:Induced
225688_s_at	PHLDB2	1	7.42	6.42	1.85e-006	NK cells	Induced	NK cells:Induced
216836_s_at	ERBB2	1	8	6.35	2.03e-012	NK cells	Induced	NK cells:Induced
235171_at	NSMAF	1	7.14	6.35	5.58e-007	NK cells	Induced	NK cells:Induced
226347_at	FUT11	1	10.19	6.22	5.07e-010	NK cells	Induced	NK cells:Induced
227819_at	LGR6	1	7.21	6.22	1.19e-010	NK cells	Induced	NK cells:Induced
204160_s_at	ENPP4	1	8.53	6.02	9.79e-007	NK cells	Induced	NK cells:Induced
205839_s_at	BZRAP1	1	7.65	5.93	5.74e-011	NK cells	Induced	NK cells:Induced
209993_at	ABCB1	1	7.4	5.85	4.14e-005	NK cells	Induced	NK cells:Induced
205898_at	CX3CR1	1	12.53	5.62	2.20e-006	NK cells	Induced	NK cells:Induced
206170_at	ADRB2	1	8.46	5.61	3.18e-005	NK cells	Induced	NK cells:Induced
206267_s_at	MATK	1	8.48	5.57	2.74e-010	NK cells	Induced	NK cells:Induced
202336_s_at	PAM	1	8.48	5.44	1.71e-009	NK cells	Induced	NK cells:Induced
207351_s_at	SH2D2A	1	8.36	5.32	4.07e-010	NK cells	Induced	NK cells:Induced
1405_i_at	CCL5	1	12.43	5.25	6.21e-003	NK cells	Induced	NK cells:Induced
240188_at	TGFBR3	1	7.18	5.25	3.08e-010	NK cells	Induced	NK cells:Induced
218927_s_at	CHST12	1	8.85	5.14	2.08e-009	NK cells	Induced	NK cells:Induced
1566608_at	SAMD3	1	7.19	5.04	1.22e-007	NK cells	Induced	NK cells:Induced
201061_s_at	STOM	1	10.43	5.02	1.53e-008	NK cells	Induced	NK cells:Induced
214995_s_at	APOBEC3F,APOBEC3G	1	8.89	4.83	2.70e-003	NK cells	Induced	NK cells:Induced
204197_s_at	RUNX3	1	11.16	4.82	3.11e-010	NK cells	Induced	NK cells:Induced
1555486_a_at	FLJ14213	1	8.17	4.81	1.67e-006	NK cells	Induced	NK cells:Induced
212959_s_at	GNPTAB	1	10.17	4.78	2.76e-012	NK cells	Induced	NK cells:Induced
225496_s_at	SYTL2	1	9.12	4.77	6.57e-008	NK cells	Induced	NK cells:Induced
213849_s_at	PPP2R2B	1	7.5	4.73	2.30e-007	NK cells	Induced	NK cells:Induced
223125_s_at	C1orf21	1	8.62	4.65	1.20e-005	NK cells	Induced	NK cells:Induced
1569496_s_at	LOC100130872	1	7.77	4.64	1.13e-011	NK cells	Induced	NK cells:Induced
204811_s_at	CACNA2D2	1	7.98	4.63	3.39e-008	NK cells	Induced	NK cells:Induced
210031_at	CD247	1	12.33	4.55	3.37e-010	NK cells	Induced	NK cells:Induced
214061_at	WDR67	1	7.76	4.53	5.40e-006	NK cells	Induced	NK cells:Induced
214470_at	KLRB1	1	12.33	4.46	4.12e-007	NK cells	Induced	NK cells:Induced
219566_at	PLEKHF1	1	7.7	4.43	1.13e-011	NK cells	Induced	NK cells:Induced
216748_at	PYHIN1	1	7.77	4.27	1.33e-011	NK cells	Induced	NK cells:Induced
201818_at	LPCAT1	1	9.71	4.23	4.81e-009	NK cells	Induced	NK cells:Induced
205171_at	PTPN4	1	10.75	4.22	3.75e-009	NK cells	Induced	NK cells:Induced
207460_at	GZMM	1	8.88	4.15	7.69e-005	NK cells	Induced	NK cells:Induced
228599_at	MS4A1	1	10.42	73.84	2.80e-012	B cells	Induced	B cells:Induced
219073_s_at	OSBPL10	1	9.32	66.96	2.80e-012	B cells	Induced	B cells:Induced
205267_at	POU2AF1	1	11.91	59.05	4.85e-012	B cells	Induced	B cells:Induced
230245_s_at	LOC283663	1	11.51	56.38	2.80e-012	B cells	Induced	B cells:Induced
235982_at	FCRL1	1	9.43	52.36	2.80e-012	B cells	Induced	B cells:Induced
206398_s_at	CD19	1	10.72	43.85	2.80e-012	B cells	Induced	B cells:Induced
205049_s_at	CD79A	1	10.34	41.51	2.80e-012	B cells	Induced	B cells:Induced
220068_at	VPREB3	1	9.69	41.10	2.80e-012	B cells	Induced	B cells:Induced
235401_s_at	FCRLA	1	8.5	36.14	3.41e-012	B cells	Induced	B cells:Induced
1566428_at	PAX5	1	7.43	30.86	2.80e-012	B cells	Induced	B cells:Induced
205297_s_at	CD79B	1	10.97	30.83	4.09e-012	B cells	Induced	B cells:Induced
235278_at	MACROD2	1	8.21	29.25	2.80e-012	B cells	Induced	B cells:Induced
231647_s_at	FCRL5	1	8.37	28.43	3.82e-012	B cells	Induced	B cells:Induced
233261_at	EBF1	1	7.33	27.55	2.02e-012	B cells	Induced	B cells:Induced
206126_at	CXCR5	1	9.28	26.37	2.02e-012	B cells	Induced	B cells:Induced
214777_at	LOC100128009	1	8.92	25.47	4.85e-012	B cells	Induced	B cells:Induced
210432_s_at	SCN3A	1	7.52	25.20	2.02e-012	B cells	Induced	B cells:Induced
228377_at	KLHL14	1	7.94	24.89	2.02e-012	B cells	Induced	B cells:Induced
222915_s_at	BANK1	1	10.49	24.34	3.41e-012	B cells	Induced	B cells:Induced
209582_s_at	CD200	1	8.22	23.94	2.02e-012	B cells	Induced	B cells:Induced
222073_at	COL4A3	1	7.4	20.94	3.23e-012	B cells	Induced	B cells:Induced
210448_s_at	P2RX5	1	11.37	20.58	4.85e-012	B cells	Induced	B cells:Induced
200606_at	DSP	1	7.69	18.41	2.02e-012	B cells	Induced	B cells:Induced
229656_s_at	FLJ42562	1	7.14	16.76	5.53e-012	B cells	Induced	B cells:Induced
226150_at	PPAPDC1B	1	9.42	16.58	2.80e-012	B cells	Induced	B cells:Induced
238919_at	PCDH9	1	7.43	14.62	3.41e-012	B cells	Induced	B cells:Induced
227224_at	RALGPS2	1	10.05	13.70	3.23e-012	B cells	Induced	B cells:Induced
205801_s_at	RASGRP3	1	8.2	12.20	5.53e-012	B cells	Induced	B cells:Induced
202732_at	PKIG	1	9.24	11.82	3.41e-012	B cells	Induced	B cells:Induced
224193_s_at	FCRL2	1	7.35	11.19	2.02e-012	B cells	Induced	B cells:Induced
205544_s_at	CR2	1	8.17	10.40	4.85e-012	B cells	Induced	B cells:Induced
243231_at	SLC38A11	1	7.48	10.26	2.02e-012	B cells	Induced	B cells:Induced
215925_s_at	CD72	1	9.53	9.94	5.53e-012	B cells	Induced	B cells:Induced
227189_at	CPNE5	1	7.51	9.87	2.80e-012	B cells	Induced	B cells:Induced
212715_s_at	MICAL3	1	7.45	9.86	4.09e-012	B cells	Induced	B cells:Induced
206760_s_at	FCER2	1	7.46	9.61	2.02e-012	B cells	Induced	B cells:Induced
215145_s_at	CNTNAP2	1	7.02	8.94	5.53e-012	B cells	Induced	B cells:Induced
1554343_a_at	STAP1	1	7.7	8.31	1.30e-011	B cells	Induced	B cells:Induced
38521_at	CD22	1	8.94	7.88	2.47e-012	B cells	Induced	B cells:Induced
218100_s_at	IFT57	1	9.45	7.84	6.62e-012	B cells	Induced	B cells:Induced
214677_x_at	IGL@	1	13.32	7.41	4.09e-002	B cells	Induced	B cells:Induced
203939_at	NT5E	1	8.52	7.12	4.85e-004	B cells	Induced	B cells:Induced
203038_at	PTPRK	1	7.61	6.66	3.04e-005	B cells	Induced	B cells:Induced
206513_at	AIM2	1	8.97	6.50	3.29e-012	B cells	Induced	B cells:Induced
218276_s_at	SAV1	1	7.35	6.45	5.13e-012	B cells	Induced	B cells:Induced
210538_s_at	BIRC3	1	9.48	6.40	5.66e-011	B cells	Induced	B cells:Induced
205153_s_at	CD40	1	7.97	6.16	2.80e-012	B cells	Induced	B cells:Induced
239186_at	MGC39372	1	7.03	5.98	2.15e-012	B cells	Induced	B cells:Induced
215946_x_at	IGLL3	1	10.08	5.82	1.43e-003	B cells	Induced	B cells:Induced
206255_at	BLK	1	9.34	5.54	1.11e-009	B cells	Induced	B cells:Induced
208268_at	ADAM28	1	8.89	5.39	2.94e-007	B cells	Induced	B cells:Induced
203233_at	IL4R	1	11.01	5.28	2.02e-011	B cells	Induced	B cells:Induced
230509_at	SNX22	1	8.86	5.18	9.62e-010	B cells	Induced	B cells:Induced
239835_at	KBTBD8	1	7.14	5.12	3.90e-008	B cells	Induced	B cells:Induced
228818_at	TPD52	1	8.06	5.07	1.18e-009	B cells	Induced	B cells:Induced
227198_at	AFF3	1	9.97	4.88	2.22e-005	B cells	Induced	B cells:Induced
204192_at	CD37	1	9.89	4.71	5.50e-012	B cells	Induced	B cells:Induced
209307_at	SWAP70	1	10.02	4.70	3.37e-006	B cells	Induced	B cells:Induced
226065_at	PRICKLE1	1	7.64	4.66	1.59e-011	B cells	Induced	B cells:Induced
213502_x_at	LOC91316	1	11.02	4.61	3.53e-004	B cells	Induced	B cells:Induced
204257_at	FADS3	1	7.75	4.36	3.23e-012	B cells	Induced	B cells:Induced
227407_at	TAPT1	1	9.15	4.32	5.60e-012	B cells	Induced	B cells:Induced
205671_s_at	HLA-DOB	1	10.46	4.12	1.81e-007	B cells	Induced	B cells:Induced
226496_at	ZCCHC7	1	9.09	4.03	6.74e-012	B cells	Induced	B cells:Induced
204484_at	PIK3C2B	1	8.52	4.02	4.85e-012	B cells	Induced	B cells:Induced
219551_at	EAF2	1	9.52	4.00	3.45e-005	B cells	Induced	B cells:Induced
201754_at	COX6C	1	3.98	38.17	9.04e-012	Neutrophils	Repressed	Neutrophils:Repressed
229353_s_at	NUCKS1	1	4.45	26.39	9.04e-012	Neutrophils	Repressed	Neutrophils:Repressed
200675_at	CD81	1	3.04	21.38	2.92e-012	Neutrophils	Repressed	Neutrophils:Repressed
228332_s_at	C11orf31	1	4.09	17.07	9.04e-012	Neutrophils	Repressed	Neutrophils:Repressed
201339_s_at	SCP2	1	3.95	16.71	2.02e-012	Neutrophils	Repressed	Neutrophils:Repressed
202546_at	VAMP8	1	3.9	16.15	9.04e-012	Neutrophils	Repressed	Neutrophils:Repressed
214280_x_at	HNRNPA1	1	4.61	13.22	9.04e-012	Neutrophils	Repressed	Neutrophils:Repressed
34210_at	CD52	1	4.88	12.59	1.21e-005	Neutrophils	Repressed	Neutrophils:Repressed
208308_s_at	GPI	1	3.45	12.43	1.70e-012	Neutrophils	Repressed	Neutrophils:Repressed
204805_s_at	H1FX	1	3.5	12.32	2.92e-012	Neutrophils	Repressed	Neutrophils:Repressed
201154_x_at	RPL4	1	4.95	11.65	9.04e-012	Neutrophils	Repressed	Neutrophils:Repressed
201917_s_at	SLC25A36	1	4.6	11.24	2.92e-012	Neutrophils	Repressed	Neutrophils:Repressed
224309_s_at	SUGT1	1	3.54	11.10	2.92e-012	Neutrophils	Repressed	Neutrophils:Repressed
213416_at	ITGA4	1	5.54	10.11	1.70e-012	Neutrophils	Repressed	Neutrophils:Repressed
200872_at	S100A10	1	4.92	10.02	2.02e-012	Neutrophils	Repressed	Neutrophils:Repressed
200926_at	RPS23	1	8.08	9.51	9.04e-012	Neutrophils	Repressed	Neutrophils:Repressed
218396_at	VPS13C	1	4.8	9.49	9.04e-012	Neutrophils	Repressed	Neutrophils:Repressed
201632_at	EIF2B1	1	4.09	9.43	9.04e-012	Neutrophils	Repressed	Neutrophils:Repressed
201177_s_at	UBA2	1	4.12	8.83	1.02e-011	Neutrophils	Repressed	Neutrophils:Repressed
223193_x_at	FAM162A	1	4.14	8.40	1.21e-011	Neutrophils	Repressed	Neutrophils:Repressed
208670_s_at	EID1	1	4.7	8.24	2.92e-012	Neutrophils	Repressed	Neutrophils:Repressed
207508_at	ATP5G3	1	4.5	8.00	2.51e-011	Neutrophils	Repressed	Neutrophils:Repressed
217807_s_at	GLTSCR2	1	5.06	7.30	9.04e-012	Neutrophils	Repressed	Neutrophils:Repressed
224815_at	COMMD7	1	4.41	7.23	3.60e-012	Neutrophils	Repressed	Neutrophils:Repressed
204020_at	PURA	1	4.29	7.18	2.88e-012	Neutrophils	Repressed	Neutrophils:Repressed
208691_at	TFRC	1	4.26	7.07	3.74e-009	Neutrophils	Repressed	Neutrophils:Repressed
201024_x_at	EIF5B	1	4.21	7.05	9.04e-012	Neutrophils	Repressed	Neutrophils:Repressed
202233_s_at	UQCRH	1	6.1	6.76	9.04e-012	Neutrophils	Repressed	Neutrophils:Repressed
200873_s_at	CCT8	1	4.46	6.62	5.84e-011	Neutrophils	Repressed	Neutrophils:Repressed
200914_x_at	KTN1	1	5.25	6.59	9.04e-012	Neutrophils	Repressed	Neutrophils:Repressed
201054_at	HNRNPA0	1	4.79	6.03	7.00e-010	Neutrophils	Repressed	Neutrophils:Repressed
208858_s_at	FAM62A	1	4.79	5.97	2.88e-012	Neutrophils	Repressed	Neutrophils:Repressed
202206_at	ARL4C	1	4.46	5.87	2.88e-012	Neutrophils	Repressed	Neutrophils:Repressed
200642_at	SOD1	1	5.21	5.81	9.04e-012	Neutrophils	Repressed	Neutrophils:Repressed
210616_s_at	SEC31A	1	4.77	5.43	9.04e-012	Neutrophils	Repressed	Neutrophils:Repressed
223244_s_at	NDUFA12	1	5.27	5.35	8.51e-011	Neutrophils	Repressed	Neutrophils:Repressed
218200_s_at	NDUFB2	1	5.42	5.34	9.04e-012	Neutrophils	Repressed	Neutrophils:Repressed
201305_x_at	ANP32B	1	6.75	5.21	9.04e-012	Neutrophils	Repressed	Neutrophils:Repressed
200936_at	RPL8	1	7.84	5.21	9.04e-012	Neutrophils	Repressed	Neutrophils:Repressed
225182_at	TMEM50B	1	4.74	5.14	1.72e-011	Neutrophils	Repressed	Neutrophils:Repressed
202168_at	TAF9	1	5.12	5.08	1.45e-011	Neutrophils	Repressed	Neutrophils:Repressed
200834_s_at	RPS21	1	7.5	5.02	9.04e-012	Neutrophils	Repressed	Neutrophils:Repressed
218233_s_at	TOMM6	1	6.14	4.96	9.04e-012	Neutrophils	Repressed	Neutrophils:Repressed
201068_s_at	PSMC2	1	5.06	4.87	1.44e-011	Neutrophils	Repressed	Neutrophils:Repressed
213649_at	SFRS7	1	6.07	4.81	9.04e-012	Neutrophils	Repressed	Neutrophils:Repressed
202605_at	GUSB	1	5.24	4.74	4.45e-009	Neutrophils	Repressed	Neutrophils:Repressed
201528_at	RPA1	1	5.04	4.65	2.17e-009	Neutrophils	Repressed	Neutrophils:Repressed
209285_s_at	C3orf63	1	4.89	4.55	2.66e-011	Neutrophils	Repressed	Neutrophils:Repressed
201338_x_at	GTF3A	1	6.53	4.50	9.04e-012	Neutrophils	Repressed	Neutrophils:Repressed
200725_x_at	RPL10	1	8.02	4.48	9.04e-012	Neutrophils	Repressed	Neutrophils:Repressed
201769_at	CLINT1	1	5.82	4.48	5.48e-009	Neutrophils	Repressed	Neutrophils:Repressed
200079_s_at	KARS	1	5.27	4.47	1.05e-011	Neutrophils	Repressed	Neutrophils:Repressed
225547_at	SNHG6	1	5.65	4.46	9.04e-012	Neutrophils	Repressed	Neutrophils:Repressed
224736_at	CCAR1	1	5.89	4.45	9.04e-012	Neutrophils	Repressed	Neutrophils:Repressed
212251_at	MTDH	1	6.18	4.35	1.27e-011	Neutrophils	Repressed	Neutrophils:Repressed
200023_s_at	EIF3F	1	5.63	4.27	1.70e-011	Neutrophils	Repressed	Neutrophils:Repressed
224660_at	PIGY	1	5.25	4.26	1.17e-006	Neutrophils	Repressed	Neutrophils:Repressed
201812_s_at	TOMM7	1	7.96	4.24	9.04e-012	Neutrophils	Repressed	Neutrophils:Repressed
228532_at	C1orf162	1	6.25	4.23	1.77e-007	Neutrophils	Repressed	Neutrophils:Repressed
1554423_a_at	FBXO7	1	5.46	4.17	9.04e-012	Neutrophils	Repressed	Neutrophils:Repressed
214937_x_at	PCM1	1	5.03	4.04	4.69e-010	Neutrophils	Repressed	Neutrophils:Repressed
1552348_at	PRSS33	1	12.66	150.31	4.51e-012	Eosinophils	Induced	Eosinophils:Induced
206207_at	CLC	1	14.41	142.99	1.18e-009	Eosinophils	Induced	Eosinophils:Induced
210744_s_at	IL5RA	1	9.95	41.19	4.51e-012	Eosinophils	Induced	Eosinophils:Induced
201005_at	CD9	1	11.56	20.09	8.48e-010	Eosinophils	Induced	Eosinophils:Induced
223828_s_at	LGALS12	1	8.8	14.43	3.93e-012	Eosinophils	Induced	Eosinophils:Induced
206851_at	RNASE3	1	9.6	13.44	1.42e-008	Eosinophils	Induced	Eosinophils:Induced
201563_at	SORD	1	9.75	12.81	6.71e-012	Eosinophils	Induced	Eosinophils:Induced
235818_at	VSTM1	1	10.26	12.79	4.06e-012	Eosinophils	Induced	Eosinophils:Induced
214523_at	CEBPE	1	8.16	10.92	9.04e-012	Eosinophils	Induced	Eosinophils:Induced
228170_at	OLIG1	1	11.35	9.78	5.94e-008	Eosinophils	Induced	Eosinophils:Induced
242809_at	IL1RL1	1	8.08	9.36	4.51e-012	Eosinophils	Induced	Eosinophils:Induced
207111_at	EMR1	1	10.63	9.17	1.04e-008	Eosinophils	Induced	Eosinophils:Induced
200878_at	EPAS1	1	7.6	8.90	8.44e-011	Eosinophils	Induced	Eosinophils:Induced
237403_at	GFI1B	1	7.79	8.90	9.04e-012	Eosinophils	Induced	Eosinophils:Induced
206111_at	RNASE2	1	12.01	8.03	1.72e-006	Eosinophils	Induced	Eosinophils:Induced
206361_at	GPR44	1	8.66	7.74	4.51e-012	Eosinophils	Induced	Eosinophils:Induced
215573_at	CAT	1	8.26	7.69	2.32e-012	Eosinophils	Induced	Eosinophils:Induced
205239_at	AREG,AREGB	1	9.95	7.34	2.95e-008	Eosinophils	Induced	Eosinophils:Induced
1558770_a_at	PIK3R6	1	8.07	7.27	4.51e-012	Eosinophils	Induced	Eosinophils:Induced
208304_at	CCR3	1	11.7	7.25	4.48e-007	Eosinophils	Induced	Eosinophils:Induced
206171_at	ADORA3	1	8.06	6.15	3.22e-011	Eosinophils	Induced	Eosinophils:Induced
209716_at	CSF1	1	7.87	5.72	9.04e-012	Eosinophils	Induced	Eosinophils:Induced
1552806_a_at	SIGLEC10	1	9.55	5.57	2.52e-005	Eosinophils	Induced	Eosinophils:Induced
223620_at	GPR34	1	7.48	5.12	1.47e-007	Eosinophils	Induced	Eosinophils:Induced
202794_at	INPP1	1	8.67	4.95	4.02e-012	Eosinophils	Induced	Eosinophils:Induced
204750_s_at	DSC2	1	8.8	4.87	1.20e-005	Eosinophils	Induced	Eosinophils:Induced
1555638_a_at	SAMSN1	1	9.1	4.71	7.98e-008	Eosinophils	Induced	Eosinophils:Induced
228372_at	C10orf128	1	10.75	4.56	2.76e-010	Eosinophils	Induced	Eosinophils:Induced
203463_s_at	EPN2	1	7.45	4.15	2.84e-010	Eosinophils	Induced	Eosinophils:Induced
209043_at	PAPSS1	1	10.44	4.10	2.12e-011	Eosinophils	Induced	Eosinophils:Induced
218883_s_at	MLF1IP	1	7.18	4.05	3.67e-004	Eosinophils	Induced	Eosinophils:Induced
237077_at	ACPP	1	7.27	4.00	4.39e-008	Eosinophils	Induced	Eosinophils:Induced
225155_at	SNHG5	2	Eosinophils:5.91, Neutrophils:5.59	20.43	3.76e-012	Eosinophils,Neutrophils	Repressed	Eosinophils,Neutrophils:Repressed
201300_s_at	PRNP	2	Eosinophils:3.81, Neutrophils:3.11	14.82	3.23e-012	Eosinophils,Neutrophils	Repressed	Eosinophils,Neutrophils:Repressed
210027_s_at	APEX1	2	Eosinophils:4.58, Neutrophils:4.69	14.13	2.03e-012	Eosinophils,Neutrophils	Repressed	Eosinophils,Neutrophils:Repressed
218802_at	CCDC109B	2	Eosinophils:3.63, Neutrophils:3.77	10.39	2.03e-012	Eosinophils,Neutrophils	Repressed	Eosinophils,Neutrophils:Repressed
208910_s_at	C1QBP	2	Eosinophils:4.27, Neutrophils:3.53	10.24	3.93e-012	Eosinophils,Neutrophils	Repressed	Eosinophils,Neutrophils:Repressed
211615_s_at	LRPPRC	2	Eosinophils:4.04, Neutrophils:3.63	8.63	3.93e-012	Eosinophils,Neutrophils	Repressed	Eosinophils,Neutrophils:Repressed
209303_at	NDUFS4	2	Eosinophils:3.91, Neutrophils:3.57	8.59	3.02e-012	Eosinophils,Neutrophils	Repressed	Eosinophils,Neutrophils:Repressed
203148_s_at	TRIM14	2	Eosinophils:3.91, Neutrophils:3.52	8.53	3.23e-012	Eosinophils,Neutrophils	Repressed	Eosinophils,Neutrophils:Repressed
226243_at	C2orf79	2	Eosinophils:4.69, Neutrophils:4.16	7.03	7.92e-012	Eosinophils,Neutrophils	Repressed	Eosinophils,Neutrophils:Repressed
201584_s_at	DDX39	2	Eosinophils:4.9, Neutrophils:4.53	6.53	3.93e-012	Eosinophils,Neutrophils	Repressed	Eosinophils,Neutrophils:Repressed
211986_at	AHNAK	2	Eosinophils:6.2, Neutrophils:6.04	6.50	2.32e-012	Eosinophils,Neutrophils	Repressed	Eosinophils,Neutrophils:Repressed
220890_s_at	DDX47	2	Eosinophils:4.97, Neutrophils:4.7	6.50	3.93e-012	Eosinophils,Neutrophils	Repressed	Eosinophils,Neutrophils:Repressed
226296_s_at	MRPS15	2	Eosinophils:4.94, Neutrophils:5.12	5.79	7.24e-010	Eosinophils,Neutrophils	Repressed	Eosinophils,Neutrophils:Repressed
201892_s_at	IMPDH2	2	Eosinophils:4.86, Neutrophils:5.15	5.69	2.88e-012	Eosinophils,Neutrophils	Repressed	Eosinophils,Neutrophils:Repressed
201029_s_at	CD99	2	Eosinophils:5.89, Neutrophils:5.54	5.68	3.23e-012	Eosinophils,Neutrophils	Repressed	Eosinophils,Neutrophils:Repressed
213375_s_at	N4BP2L1	2	Eosinophils:4.89, Neutrophils:4.72	5.52	2.95e-012	Eosinophils,Neutrophils	Repressed	Eosinophils,Neutrophils:Repressed
223015_at	EIF2A	2	Eosinophils:6.01, Neutrophils:5.3	5.28	4.40e-012	Eosinophils,Neutrophils	Repressed	Eosinophils,Neutrophils:Repressed
212411_at	IMP4	2	Eosinophils:4.77, Neutrophils:4.66	5.11	3.93e-012	Eosinophils,Neutrophils	Repressed	Eosinophils,Neutrophils:Repressed
223087_at	ECHDC1	2	Eosinophils:5.26, Neutrophils:5.07	4.93	5.89e-009	Eosinophils,Neutrophils	Repressed	Eosinophils,Neutrophils:Repressed
1555764_s_at	TIMM10	2	Eosinophils:4.87, Neutrophils:4.69	4.81	2.93e-012	Eosinophils,Neutrophils	Repressed	Eosinophils,Neutrophils:Repressed
200599_s_at	HSP90B1	2	Eosinophils:6.22, Neutrophils:5.93	4.78	7.76e-012	Eosinophils,Neutrophils	Repressed	Eosinophils,Neutrophils:Repressed
225029_at	LOC550643	2	Eosinophils:4.9, Neutrophils:4.77	4.69	4.68e-011	Eosinophils,Neutrophils	Repressed	Eosinophils,Neutrophils:Repressed
201600_at	PHB2	2	Eosinophils:6.78, Neutrophils:6.93	4.60	2.15e-012	Eosinophils,Neutrophils	Repressed	Eosinophils,Neutrophils:Repressed
208638_at	PDIA6	2	Eosinophils:5.66, Neutrophils:4.91	4.54	9.00e-011	Eosinophils,Neutrophils	Repressed	Eosinophils,Neutrophils:Repressed
200692_s_at	HSPA9	2	Eosinophils:4.9, Neutrophils:4.05	4.48	2.36e-008	Eosinophils,Neutrophils	Repressed	Eosinophils,Neutrophils:Repressed
218084_x_at	FXYD5	2	Eosinophils:5.83, Neutrophils:5.91	4.44	6.39e-012	Eosinophils,Neutrophils	Repressed	Eosinophils,Neutrophils:Repressed
223207_x_at	PHPT1	2	Eosinophils:4.99, Neutrophils:4.19	4.39	8.21e-011	Eosinophils,Neutrophils	Repressed	Eosinophils,Neutrophils:Repressed
204912_at	IL10RA	2	Eosinophils:6, Neutrophils:5.76	4.15	7.11e-012	Eosinophils,Neutrophils	Repressed	Eosinophils,Neutrophils:Repressed
208787_at	MRPL3	2	Eosinophils:6.02, Neutrophils:5.45	4.09	3.23e-011	Eosinophils,Neutrophils	Repressed	Eosinophils,Neutrophils:Repressed
206445_s_at	PRMT1	2	Eosinophils:5.5, Neutrophils:4.89	4.03	7.53e-012	Eosinophils,Neutrophils	Repressed	Eosinophils,Neutrophils:Repressed
203413_at	NELL2	1	9.9	46.43	1.13e-011	T cells	Induced	T cells:Induced
209840_s_at	LRRN3	1	9.02	39.65	1.59e-012	T cells	Induced	T cells:Induced
1558972_s_at	C6orf190	1	7.71	36.12	1.59e-012	T cells	Induced	T cells:Induced
204777_s_at	MAL	1	9.35	26.23	1.59e-012	T cells	Induced	T cells:Induced
206545_at	CD28	1	7.56	22.62	1.59e-012	T cells	Induced	T cells:Induced
221558_s_at	LEF1	1	11.48	21.77	1.13e-011	T cells	Induced	T cells:Induced
217147_s_at	TRAT1	1	7.9	21.31	1.13e-011	T cells	Induced	T cells:Induced
226218_at	IL7R	1	12.05	21.14	1.13e-011	T cells	Induced	T cells:Induced
213539_at	CD3D	1	11.2	19.94	1.13e-011	T cells	Induced	T cells:Induced
220418_at	UBASH3A	1	7.64	19.42	1.59e-012	T cells	Induced	T cells:Induced
206804_at	CD3G	1	10.27	15.71	1.13e-011	T cells	Induced	T cells:Induced
220485_s_at	SIRPG	1	7.1	13.31	2.64e-012	T cells	Induced	T cells:Induced
227867_at	LOC129293	1	8.84	11.02	4.85e-012	T cells	Induced	T cells:Induced
227641_at	FBXL16	1	7.81	6.59	2.22e-012	T cells	Induced	T cells:Induced
219423_x_at	TNFRSF25	1	8.38	6.58	1.13e-011	T cells	Induced	T cells:Induced
205254_x_at	TCF7	1	7.43	6.42	1.13e-011	T cells	Induced	T cells:Induced
227686_at	OXNAD1	1	9.19	6.24	1.13e-011	T cells	Induced	T cells:Induced
1557733_a_at	CHRM3	1	7.27	5.98	1.67e-011	T cells	Induced	T cells:Induced
57082_at	LDLRAP1	1	9.53	5.61	1.13e-011	T cells	Induced	T cells:Induced
233302_at	BCL11B	1	8.81	5.27	2.53e-011	T cells	Induced	T cells:Induced
217911_s_at	BAG3	1	7.15	4.74	7.77e-011	T cells	Induced	T cells:Induced
210607_at	FLT3LG	1	7.45	4.72	1.26e-009	T cells	Induced	T cells:Induced
217950_at	NOSIP	1	10.14	4.63	1.13e-011	T cells	Induced	T cells:Induced
218723_s_at	C13orf15	1	9.52	4.58	2.71e-009	T cells	Induced	T cells:Induced
1566448_at	CD6	1	7.13	4.58	1.13e-011	T cells	Induced	T cells:Induced
209501_at	CDR2	1	7.92	4.58	1.13e-011	T cells	Induced	T cells:Induced
226433_at	RNF157	1	7.03	4.36	1.13e-011	T cells	Induced	T cells:Induced
207651_at	GPR171	1	8.67	4.06	4.81e-008	T cells	Induced	T cells:Induced
213534_s_at	PASK	1	8.58	4.02	1.75e-011	T cells	Induced	T cells:Induced
209031_at	CADM1	1	9.14	14.23	3.54e-012	mDCs	Induced	mDCs:Induced
213415_at	CLIC2	1	8.11	11.94	1.19e-011	mDCs	Induced	mDCs:Induced
1568638_a_at	INDOL1	1	7.58	11.05	4.51e-012	mDCs	Induced	mDCs:Induced
226751_at	CNRIP1	1	7.02	9.78	2.92e-012	mDCs	Induced	mDCs:Induced
204438_at	MRC1,MRC1L1	1	7.23	9.35	4.95e-012	mDCs	Induced	mDCs:Induced
224771_at	NAV1	1	7.79	8.66	3.87e-012	mDCs	Induced	mDCs:Induced
228403_at	C9orf165	1	7.93	7.78	2.92e-012	mDCs	Induced	mDCs:Induced
206682_at	CLEC10A	1	10.01	7.58	7.80e-007	mDCs	Induced	mDCs:Induced
207067_s_at	HDC	1	7.42	7.41	1.40e-010	mDCs	Induced	mDCs:Induced
206453_s_at	NDRG2	1	8.34	7.06	3.87e-012	mDCs	Induced	mDCs:Induced
213094_at	GPR126	1	7.46	6.60	8.68e-005	mDCs	Induced	mDCs:Induced
218858_at	DEPDC6	1	8.08	6.48	1.05e-005	mDCs	Induced	mDCs:Induced
235957_at		1	7.26	6.35	9.02e-010	mDCs	Induced	mDCs:Induced
219506_at	C1orf54	1	9.06	5.88	1.19e-011	mDCs	Induced	mDCs:Induced
206871_at	ELA2	1	7.09	5.79	7.88e-007	mDCs	Induced	mDCs:Induced
229566_at	LOC645638	1	8.63	5.76	1.59e-011	mDCs	Induced	mDCs:Induced
205987_at	CD1C	1	11.12	5.73	1.44e-004	mDCs	Induced	mDCs:Induced
205653_at	CTSG	1	8.2	5.42	1.52e-009	mDCs	Induced	mDCs:Induced
205066_s_at	ENPP1	1	7.88	5.33	7.97e-005	mDCs	Induced	mDCs:Induced
219385_at	SLAMF8	1	7.19	5.21	2.92e-012	mDCs	Induced	mDCs:Induced
202286_s_at	TACSTD2	1	7.71	4.55	3.44e-004	mDCs	Induced	mDCs:Induced
205569_at	LAMP3	1	7.15	4.44	5.06e-012	mDCs	Induced	mDCs:Induced
222154_s_at	LOC26010	1	8.03	4.42	2.27e-010	mDCs	Induced	mDCs:Induced
205051_s_at	KIT	1	8.81	4.02	3.76e-007	mDCs	Induced	mDCs:Induced
202437_s_at	CYP1B1	1	9.14	58.99	2.22e-012	Monocytes	Induced	Monocytes:Induced
220532_s_at	TMEM176B	1	9.3	22.38	2.62e-009	Monocytes	Induced	Monocytes:Induced
223204_at	C4orf18	1	9.38	15.17	1.60e-006	Monocytes	Induced	Monocytes:Induced
204619_s_at	VCAN	1	11.1	12.84	4.56e-004	Monocytes	Induced	Monocytes:Induced
212224_at	ALDH1A1	1	8.13	11.15	4.40e-009	Monocytes	Induced	Monocytes:Induced
206214_at	PLA2G7	1	7.16	10.99	1.19e-011	Monocytes	Induced	Monocytes:Induced
206343_s_at	NRG1	1	7.26	10.55	4.49e-010	Monocytes	Induced	Monocytes:Induced
205237_at	FCN1	1	12.48	8.76	7.03e-003	Monocytes	Induced	Monocytes:Induced
211732_x_at	HNMT	1	7.64	8.73	2.61e-010	Monocytes	Induced	Monocytes:Induced
209684_at	RIN2	1	8.16	8.44	4.99e-008	Monocytes	Induced	Monocytes:Induced
222670_s_at	MAFB	1	9.16	8.35	7.84e-006	Monocytes	Induced	Monocytes:Induced
204588_s_at	SLC7A7	1	10.38	7.78	3.74e-004	Monocytes	Induced	Monocytes:Induced
206743_s_at	ASGR1	1	8.08	7.58	3.09e-010	Monocytes	Induced	Monocytes:Induced
1565162_s_at	MGST1	1	7.86	6.70	1.52e-006	Monocytes	Induced	Monocytes:Induced
218345_at	TMEM176A	1	7.98	6.31	1.40e-006	Monocytes	Induced	Monocytes:Induced
204099_at	SMARCD3	1	7.47	6.28	2.22e-012	Monocytes	Induced	Monocytes:Induced
204150_at	STAB1	1	7.9	6.21	3.50e-010	Monocytes	Induced	Monocytes:Induced
229510_at	MS4A14	1	7.7	5.54	3.59e-006	Monocytes	Induced	Monocytes:Induced
224358_s_at	MS4A7	1	7.5	5.15	8.94e-005	Monocytes	Induced	Monocytes:Induced
227038_at	SGMS2	1	7.14	4.71	2.14e-004	Monocytes	Induced	Monocytes:Induced
1563088_a_at	LOC284837	1	8.2	4.52	1.49e-005	Monocytes	Induced	Monocytes:Induced
201743_at	CD14	2	Monocytes:11.58, Neutrophils:10.32	37.72	5.29e-005	Monocytes,Neutrophils	Induced	Monocytes,Neutrophils:Induced
221541_at	CRISPLD2	2	Monocytes:8.67, Neutrophils:9.35	21.18	2.22e-012	Monocytes,Neutrophils	Induced	Monocytes,Neutrophils:Induced
205863_at	S100A12	2	Monocytes:11.65, Neutrophils:11.94	17.06	1.05e-009	Monocytes,Neutrophils	Induced	Monocytes,Neutrophils:Induced
214511_x_at	FCGR1B	2	Monocytes:8.59, Neutrophils:8.71	15.94	1.25e-011	Monocytes,Neutrophils	Induced	Monocytes,Neutrophils:Induced
210423_s_at	SLC11A1	2	Monocytes:8.85, Neutrophils:9.93	14.44	2.22e-012	Monocytes,Neutrophils	Induced	Monocytes,Neutrophils:Induced
238066_at	RBP7	2	Monocytes:9.09, Neutrophils:8.42	14.39	2.16e-007	Monocytes,Neutrophils	Induced	Monocytes,Neutrophils:Induced
216950_s_at	FCGR1A,FCGR1C	2	Monocytes:8.48, Neutrophils:8.24	11.22	1.39e-008	Monocytes,Neutrophils	Induced	Monocytes,Neutrophils:Induced
219788_at	PILRA	2	Monocytes:8.67, Neutrophils:9.55	8.43	3.48e-007	Monocytes,Neutrophils	Induced	Monocytes,Neutrophils:Induced
224341_x_at	TLR4	2	Monocytes:7.99, Neutrophils:8.5	8.03	1.66e-005	Monocytes,Neutrophils	Induced	Monocytes,Neutrophils:Induced
205715_at	BST1	2	Monocytes:8.43, Neutrophils:8.22	6.85	2.45e-005	Monocytes,Neutrophils	Induced	Monocytes,Neutrophils:Induced
201631_s_at	IER3	2	Monocytes:8.22, Neutrophils:8.44	6.44	2.22e-012	Monocytes,Neutrophils	Induced	Monocytes,Neutrophils:Induced
205098_at	CCR1	2	Monocytes:9.77, Neutrophils:10.1	5.75	1.10e-004	Monocytes,Neutrophils	Induced	Monocytes,Neutrophils:Induced
206371_at	FOLR3	2	Monocytes:7.13, Neutrophils:7.46	5.55	4.28e-008	Monocytes,Neutrophils	Induced	Monocytes,Neutrophils:Induced
205174_s_at	QPCT	2	Monocytes:8.27, Neutrophils:9.89	4.95	1.43e-004	Monocytes,Neutrophils	Induced	Monocytes,Neutrophils:Induced
243099_at	NFAM1	2	Monocytes:8.27, Neutrophils:8.45	4.64	4.84e-009	Monocytes,Neutrophils	Induced	Monocytes,Neutrophils:Induced
210479_s_at	RORA	2	T cells:8.59, NK cells:9.02	33.35	4.85e-012	T cells,NK cells	Induced	T cells,NK cells:Induced
209604_s_at	GATA3	2	T cells:9.4, NK cells:9.26	20.73	2.03e-012	T cells,NK cells	Induced	T cells,NK cells:Induced
205758_at	CD8A	2	T cells:8.84, NK cells:8.88	18.94	1.30e-003	T cells,NK cells	Induced	T cells,NK cells:Induced
206666_at	GZMK	2	T cells:9.46, NK cells:8.52	13.98	3.40e-010	T cells,NK cells	Induced	T cells,NK cells:Induced
204891_s_at	LCK	2	T cells:10.77, NK cells:10.39	12.73	4.09e-012	T cells,NK cells	Induced	T cells,NK cells:Induced
210038_at	PRKCQ	2	T cells:8.78, NK cells:8.97	11.90	3.87e-012	T cells,NK cells	Induced	T cells,NK cells:Induced
206363_at	MAF	2	T cells:7.4, NK cells:7.78	7.94	2.22e-012	T cells,NK cells	Induced	T cells,NK cells:Induced
206761_at	CD96	2	T cells:7.45, NK cells:7.56	7.76	1.35e-011	T cells,NK cells	Induced	T cells,NK cells:Induced
1559425_at	PRKCH	2	T cells:8.5, NK cells:9.04	6.04	1.09e-011	T cells,NK cells	Induced	T cells,NK cells:Induced
205831_at	CD2	2	T cells:10.23, NK cells:9.55	5.66	1.46e-011	T cells,NK cells	Induced	T cells,NK cells:Induced
204794_at	DUSP2	2	T cells:7.8, NK cells:9.01	4.44	7.55e-005	T cells,NK cells	Induced	T cells,NK cells:Induced
205006_s_at	NMT2	2	T cells:7.25, NK cells:7.01	4.09	3.21e-005	T cells,NK cells	Induced	T cells,NK cells:Induced
205590_at	RASGRP1	2	T cells:10.45, NK cells:10.01	4.09	4.32e-006	T cells,NK cells	Induced	T cells,NK cells:Induced
221345_at	FFAR2	2	Eosinophils:9.27, Neutrophils:10	33.56	3.93e-012	Eosinophils,Neutrophils	Induced	Eosinophils,Neutrophils:Induced
204351_at	S100P	2	Eosinophils:11.21, Neutrophils:12.69	21.05	3.90e-009	Eosinophils,Neutrophils	Induced	Eosinophils,Neutrophils:Induced
214321_at	NOV	2	Eosinophils:7.22, Neutrophils:7.12	17.68	2.92e-012	Eosinophils,Neutrophils	Induced	Eosinophils,Neutrophils:Induced
205681_at	BCL2A1	2	Eosinophils:11.94, Neutrophils:12.41	10.59	1.44e-008	Eosinophils,Neutrophils	Induced	Eosinophils,Neutrophils:Induced
210724_at	EMR3	2	Eosinophils:8.72, Neutrophils:8.5	9.76	2.88e-012	Eosinophils,Neutrophils	Induced	Eosinophils,Neutrophils:Induced
220404_at	GPR97	2	Eosinophils:8.26, Neutrophils:8.57	8.88	3.76e-012	Eosinophils,Neutrophils	Induced	Eosinophils,Neutrophils:Induced
226275_at	MXD1	2	Eosinophils:11.38, Neutrophils:11.54	7.54	3.93e-012	Eosinophils,Neutrophils	Induced	Eosinophils,Neutrophils:Induced
225598_at	SLC45A4	2	Eosinophils:7.58, Neutrophils:8	6.34	3.93e-012	Eosinophils,Neutrophils	Induced	Eosinophils,Neutrophils:Induced
238063_at	TMEM154	2	Eosinophils:10.65, Neutrophils:10.88	4.82	7.39e-008	Eosinophils,Neutrophils	Induced	Eosinophils,Neutrophils:Induced
202241_at	TRIB1	2	Eosinophils:10.21, Neutrophils:9.62	4.32	1.52e-002	Eosinophils,Neutrophils	Induced	Eosinophils,Neutrophils:Induced
209179_s_at	MBOAT7	2	Eosinophils:10.47, Neutrophils:10.88	4.30	3.93e-012	Eosinophils,Neutrophils	Induced	Eosinophils,Neutrophils:Induced
209398_at	HIST1H1C	2	Eosinophils:9.53, Neutrophils:9.38	4.07	7.82e-006	Eosinophils,Neutrophils	Induced	Eosinophils,Neutrophils:Induced
212501_at	CEBPB	1	3.16	18.20	3.41e-012	pDCs	Repressed	pDCs:Repressed
214022_s_at	IFITM1	1	4.32	7.36	2.05e-012	pDCs	Repressed	pDCs:Repressed
227134_at	SYTL1	1	4.22	6.98	2.05e-012	pDCs	Repressed	pDCs:Repressed
203760_s_at	SLA	1	5.28	6.44	4.95e-012	pDCs	Repressed	pDCs:Repressed
60471_at	RIN3	1	5.15	5.89	3.41e-012	pDCs	Repressed	pDCs:Repressed
213400_s_at	TBL1X	1	5.46	5.75	2.19e-012	pDCs	Repressed	pDCs:Repressed
218611_at	IER5	1	4.9	5.54	1.52e-011	pDCs	Repressed	pDCs:Repressed
208438_s_at	FGR	1	5.35	5.22	8.08e-010	pDCs	Repressed	pDCs:Repressed
209515_s_at	RAB27A	1	4.77	4.84	6.31e-009	pDCs	Repressed	pDCs:Repressed
205180_s_at	ADAM8	1	5.05	4.30	3.45e-012	pDCs	Repressed	pDCs:Repressed
209995_s_at	TCL1A	2	B cells:11.82, pDCs:11.08	37.78	6.91e-012	B cells,pDCs	Induced	B cells,pDCs:Induced
217979_at	TSPAN13	2	B cells:10.05, pDCs:10.81	24.25	2.89e-007	B cells,pDCs	Induced	B cells,pDCs:Induced
1553369_at	FAM129C	2	B cells:8.22, pDCs:8.36	19.82	2.02e-012	B cells,pDCs	Induced	B cells,pDCs:Induced
207655_s_at	BLNK	2	B cells:10.21, pDCs:10.52	11.74	2.78e-005	B cells,pDCs	Induced	B cells,pDCs:Induced
205861_at	SPIB	2	B cells:8.66, pDCs:9.4	11.28	5.53e-012	B cells,pDCs	Induced	B cells,pDCs:Induced
210347_s_at	BCL11A	2	B cells:9.89, pDCs:9.71	6.23	8.74e-009	B cells,pDCs	Induced	B cells,pDCs:Induced
223522_at	C9orf45	2	B cells:8.8, pDCs:9.35	5.99	2.80e-012	B cells,pDCs	Induced	B cells,pDCs:Induced
212314_at	KIAA0746	2	B cells:10.3, pDCs:10.1	5.36	2.19e-012	B cells,pDCs	Induced	B cells,pDCs:Induced
212592_at	IGJ	2	B cells:8.58, pDCs:9.72	4.95	7.10e-003	B cells,pDCs	Induced	B cells,pDCs:Induced
221698_s_at	CLEC7A	3	Monocytes:10.29, mDCs:9.25, Neutrophils:11.2	15.36	8.99e-006	Monocytes,mDCs,Neutrophils	Induced	Monocytes,mDCs,Neutrophils:Induced
229560_at	TLR8	3	Monocytes:10.05, mDCs:8.34, Neutrophils:10.44	13.85	9.57e-006	Monocytes,mDCs,Neutrophils	Induced	Monocytes,mDCs,Neutrophils:Induced
218454_at	FLJ22662	3	Monocytes:11.01, mDCs:9.56, Neutrophils:10.16	7.80	3.22e-006	Monocytes,mDCs,Neutrophils	Induced	Monocytes,mDCs,Neutrophils:Induced
206380_s_at	CFP	3	Monocytes:10.04, mDCs:9.09, Neutrophils:8.98	7.34	2.05e-005	Monocytes,mDCs,Neutrophils	Induced	Monocytes,mDCs,Neutrophils:Induced
204971_at	CSTA	3	Monocytes:11.55, mDCs:9.65, Neutrophils:10.74	6.99	1.16e-003	Monocytes,mDCs,Neutrophils	Induced	Monocytes,mDCs,Neutrophils:Induced
224480_s_at	AGPAT9	3	Monocytes:7.62, mDCs:8.42, Neutrophils:8.51	5.82	2.46e-011	Monocytes,mDCs,Neutrophils	Induced	Monocytes,mDCs,Neutrophils:Induced
221724_s_at	CLEC4A	3	Monocytes:9.03, mDCs:8.23, Neutrophils:9.11	5.77	2.99e-003	Monocytes,mDCs,Neutrophils	Induced	Monocytes,mDCs,Neutrophils:Induced
204204_at	SLC31A2	3	Monocytes:8.62, mDCs:7.3, Neutrophils:8.35	5.18	4.52e-007	Monocytes,mDCs,Neutrophils	Induced	Monocytes,mDCs,Neutrophils:Induced
205382_s_at	CFD	3	Monocytes:9.57, Eosinophils:11.02, Neutrophils:10.74	11.98	1.06e-009	Monocytes,Eosinophils,Neutrophils	Induced	Monocytes,Eosinophils,Neutrophils:Induced
220001_at	PADI4	3	Monocytes:7.98, Eosinophils:8.61, Neutrophils:9.01	6.46	3.89e-010	Monocytes,Eosinophils,Neutrophils	Induced	Monocytes,Eosinophils,Neutrophils:Induced
209185_s_at	IRS2	3	Monocytes:9.71, Eosinophils:10.28, Neutrophils:10.89	4.64	2.22e-012	Monocytes,Eosinophils,Neutrophils	Induced	Monocytes,Eosinophils,Neutrophils:Induced
223944_at	NLRP12	3	Monocytes:7.87, Eosinophils:7.66, Neutrophils:7.79	4.53	5.00e-008	Monocytes,Eosinophils,Neutrophils	Induced	Monocytes,Eosinophils,Neutrophils:Induced
204714_s_at	F5	3	Monocytes:7.76, Eosinophils:8.64, Neutrophils:7.43	4.44	1.29e-005	Monocytes,Eosinophils,Neutrophils	Induced	Monocytes,Eosinophils,Neutrophils:Induced
207610_s_at	EMR2	3	Monocytes:8.12, Eosinophils:9.98, Neutrophils:9.13	4.34	3.24e-003	Monocytes,Eosinophils,Neutrophils	Induced	Monocytes,Eosinophils,Neutrophils:Induced
208893_s_at	DUSP6	3	Monocytes:10.71, Eosinophils:9.07, Neutrophils:10.03	4.27	1.68e-003	Monocytes,Eosinophils,Neutrophils	Induced	Monocytes,Eosinophils,Neutrophils:Induced
230550_at	MS4A6A	3	Monocytes:9.03, mDCs:8.12, pDCs:8.23	22.93	3.28e-009	Monocytes,mDCs,pDCs	Induced	Monocytes,mDCs,pDCs:Induced
201506_at	TGFBI	3	Monocytes:10.98, mDCs:10.69, pDCs:11.96	20.81	2.49e-006	Monocytes,mDCs,pDCs	Induced	Monocytes,mDCs,pDCs:Induced
200762_at	DPYSL2	3	Monocytes:9.97, mDCs:10.35, pDCs:10.38	5.52	2.08e-009	Monocytes,mDCs,pDCs	Induced	Monocytes,mDCs,pDCs:Induced
208890_s_at	PLXNB2	3	Monocytes:9.09, mDCs:7.94, pDCs:8.77	5.42	9.34e-007	Monocytes,mDCs,pDCs	Induced	Monocytes,mDCs,pDCs:Induced
1555041_a_at	NAGA	3	Monocytes:7.94, mDCs:8.1, pDCs:8.2	5.33	2.22e-012	Monocytes,mDCs,pDCs	Induced	Monocytes,mDCs,pDCs:Induced
201425_at	ALDH2	3	Monocytes:10.2, mDCs:10.36, pDCs:9.58	4.54	2.28e-003	Monocytes,mDCs,pDCs	Induced	Monocytes,mDCs,pDCs:Induced
219387_at	CCDC88A	3	Monocytes:7.84, mDCs:7.51, pDCs:8.13	4.08	1.66e-007	Monocytes,mDCs,pDCs	Induced	Monocytes,mDCs,pDCs:Induced
203485_at	RTN1	2	Monocytes:8.67, mDCs:9.06	26.14	3.16e-012	Monocytes,mDCs	Induced	Monocytes,mDCs:Induced
208450_at	LGALS2	2	Monocytes:9.76, mDCs:9.89	25.58	1.16e-011	Monocytes,mDCs	Induced	Monocytes,mDCs:Induced
208146_s_at	CPVL	2	Monocytes:10.44, mDCs:11.55	9.08	2.82e-003	Monocytes,mDCs	Induced	Monocytes,mDCs:Induced
205789_at	CD1D	2	Monocytes:8.92, mDCs:9.03	5.46	6.25e-004	Monocytes,mDCs	Induced	Monocytes,mDCs:Induced
219714_s_at	CACNA2D3	2	Monocytes:7.93, mDCs:8.76	4.22	3.78e-005	Monocytes,mDCs	Induced	Monocytes,mDCs:Induced
227266_s_at	FYB	1	2.87	31.83	3.41e-012	B cells	Repressed	B cells:Repressed
204122_at	TYROBP	1	4.23	12.27	7.30e-006	B cells	Repressed	B cells:Repressed
201859_at	SRGN	1	7.27	11.43	4.85e-012	B cells	Repressed	B cells:Repressed
209879_at	SELPLG	1	5.51	11.01	2.80e-012	B cells	Repressed	B cells:Repressed
209933_s_at	CD300A	1	4.72	8.15	4.85e-012	B cells	Repressed	B cells:Repressed
208965_s_at	IFI16	1	2.9	59.46	2.32e-012	Eosinophils	Repressed	Eosinophils:Repressed
226810_at	OGFRL1	1	3.1	17.15	2.64e-012	Eosinophils	Repressed	Eosinophils:Repressed
208771_s_at	LTA4H	1	5.4	6.23	4.31e-012	Eosinophils	Repressed	Eosinophils:Repressed
204774_at	EVI2A	1	5.17	6.02	9.49e-011	Eosinophils	Repressed	Eosinophils:Repressed
226136_at	GLIPR1	1	5.34	5.19	4.57e-012	Eosinophils	Repressed	Eosinophils:Repressed
1552316_a_at	GIMAP1	3	Monocytes:8.18, T cells:8.59, NK cells:8.12	11.32	4.46e-012	Monocytes,T cells,NK cells	Induced	Monocytes,T cells,NK cells:Induced
232024_at	GIMAP2	3	Monocytes:8.58, T cells:9.49, NK cells:8.94	5.24	4.13e-008	Monocytes,T cells,NK cells	Induced	Monocytes,T cells,NK cells:Induced
226425_at	CLIP4	3	Monocytes:7.2, T cells:7.15, NK cells:7.57	4.63	2.17e-011	Monocytes,T cells,NK cells	Induced	Monocytes,T cells,NK cells:Induced
203507_at	CD68	2	Monocytes:8.69, pDCs:8.09	7.19	9.19e-005	Monocytes,pDCs	Induced	Monocytes,pDCs:Induced
213274_s_at	CTSB	2	Monocytes:7.98, pDCs:8.15	5.42	6.30e-007	Monocytes,pDCs	Induced	Monocytes,pDCs:Induced
241929_at	CD36	2	Monocytes:7.95, pDCs:8.12	5.17	1.22e-006	Monocytes,pDCs	Induced	Monocytes,pDCs:Induced
221011_s_at	LBH	3	B cells:9.95, T cells:9.61, NK cells:9.54	7.04	4.46e-010	B cells,T cells,NK cells	Induced	B cells,T cells,NK cells:Induced
202479_s_at	TRIB2	3	B cells:7.38, T cells:7.42, NK cells:7.19	6.58	1.42e-011	B cells,T cells,NK cells	Induced	B cells,T cells,NK cells:Induced
201189_s_at	ITPR3	3	B cells:7.82, T cells:7.73, NK cells:7.76	6.05	1.59e-012	B cells,T cells,NK cells	Induced	B cells,T cells,NK cells:Induced
203535_at	S100A9	3	B cells:6.07, NK cells:5.29, pDCs:5.32	14.17	2.96e-005	B cells,NK cells,pDCs	Repressed	B cells,NK cells,pDCs:Repressed
202917_s_at	S100A8	3	B cells:6.87, NK cells:5.75, pDCs:5.92	10.50	2.08e-003	B cells,NK cells,pDCs	Repressed	B cells,NK cells,pDCs:Repressed
208637_x_at	ACTN1	3	B cells:3.96, NK cells:5.01, pDCs:4.49	4.41	7.15e-009	B cells,NK cells,pDCs	Repressed	B cells,NK cells,pDCs:Repressed
205945_at	IL6R	2	B cells:3.13, NK cells:2.67	17.26	3.41e-012	B cells,NK cells	Repressed	B cells,NK cells:Repressed
228094_at	AMICA1	2	B cells:4.64, NK cells:4.72	9.82	1.13e-011	B cells,NK cells	Repressed	B cells,NK cells:Repressed
212188_at	KCTD12	2	B cells:4.52, NK cells:3.28	5.67	4.98e-004	B cells,NK cells	Repressed	B cells,NK cells:Repressed
219529_at	CLIC3	2	NK cells:10.31, pDCs:9.4	17.93	2.19e-012	NK cells,pDCs	Induced	NK cells,pDCs:Induced
210164_at	GZMB	2	NK cells:12.92, pDCs:12	9.83	3.58e-008	NK cells,pDCs	Induced	NK cells,pDCs:Induced
229121_at	CMKLR1	2	NK cells:7.12, pDCs:7.35	4.07	2.84e-012	NK cells,pDCs	Induced	NK cells,pDCs:Induced
205554_s_at	DNASE1L3	2	mDCs:9.34, pDCs:10.03	16.59	8.97e-012	mDCs,pDCs	Induced	mDCs,pDCs:Induced
222258_s_at	SH3BP4	2	mDCs:7.7, pDCs:7.92	13.14	1.19e-011	mDCs,pDCs	Induced	mDCs,pDCs:Induced
206674_at	FLT3	2	mDCs:9.26, pDCs:8.82	9.28	2.05e-012	mDCs,pDCs	Induced	mDCs,pDCs:Induced
232210_at	BCL2	2	B cells:8.23, T cells:8.84	4.59	1.61e-007	B cells,T cells	Induced	B cells,T cells:Induced
202431_s_at	MYC	2	B cells:8.81, T cells:9.34	4.54	1.92e-010	B cells,T cells	Induced	B cells,T cells:Induced
201656_at	ITGA6	3	T cells:9.78, NK cells:9.02, Eosinophils:10.11	11.22	3.94e-012	T cells,NK cells,Eosinophils	Induced	T cells,NK cells,Eosinophils:Induced
211828_s_at	TNIK	3	T cells:7.21, NK cells:7.65, Eosinophils:7.24	9.82	1.59e-012	T cells,NK cells,Eosinophils	Induced	T cells,NK cells,Eosinophils:Induced
226068_at	SYK	1	5.25	6.87	1.10e-005	T cells	Repressed	T cells:Repressed
202626_s_at	LYN	1	6.61	6.52	1.19e-003	T cells	Repressed	T cells:Repressed
204670_x_at	HLA-DRB1,HLA-DRB2 ,HLA-DRB3 ,HLA-DRB4 ,HLA-DRB5 ,LOC100133484 ,LOC100133661 ,LOC100133811 ,LOC730415 ,RNASE2 ,ZNF749	3	NK cells:7.4, Eosinophils:7.8, Neutrophils:6.08	4.34	2.04e-003	NK cells,Eosinophils,Neutrophils	Repressed	NK cells,Eosinophils,Neutrophils:Repressed
208306_x_at	HLA-DRB1	3	NK cells:7.24, Eosinophils:7.57, Neutrophils:6.27	4.12	3.42e-003	NK cells,Eosinophils,Neutrophils	Repressed	NK cells,Eosinophils,Neutrophils:Repressed
218032_at	SNN	1	4.06	8.57	1.13e-011	NK cells	Repressed	NK cells:Repressed
201642_at	IFNGR2	1	5.02	4.87	1.53e-008	NK cells	Repressed	NK cells:Repressed
205859_at	LY86	3	Monocytes:9.89, B cells:9.66, mDCs:9.74	13.29	2.91e-009	Monocytes,B cells,mDCs	Induced	Monocytes,B cells,mDCs:Induced
226436_at	RASSF4	3	Monocytes:9.17, NK cells:8.11, mDCs:8.66	9.75	6.82e-008	Monocytes,NK cells,mDCs	Induced	Monocytes,NK cells,mDCs:Induced
205936_s_at	HK3	2	Monocytes:8.97, Eosinophils:8.78	4.38	1.41e-003	Monocytes,Eosinophils	Induced	Monocytes,Eosinophils:Induced
224833_at	ETS1	3	Monocytes:6.27, mDCs:5.79, Neutrophils:5.97	5.09	5.13e-011	Monocytes,mDCs,Neutrophils	Repressed	Monocytes,mDCs,Neutrophils:Repressed
202693_s_at	STK17A	3	Monocytes:5.43, mDCs:5.6, pDCs:5.9	5.31	1.01e-007	Monocytes,mDCs,pDCs	Repressed	Monocytes,mDCs,pDCs:Repressed
218237_s_at	SLC38A1	2	Monocytes:5.46, Neutrophils:5.06	8.02	3.93e-012	Monocytes,Neutrophils	Repressed	Monocytes,Neutrophils:Repressed
210184_at	ITGAX	3	B cells:4.8, T cells:5.29, pDCs:4.33	5.49	8.33e-008	B cells,T cells,pDCs	Repressed	B cells,T cells,pDCs:Repressed
222996_s_at	CXXC5	3	B cells:10.19, NK cells:9.95, pDCs:9.75	5.21	2.05e-012	B cells,NK cells,pDCs	Induced	B cells,NK cells,pDCs:Induced
231093_at	FCRL3	2	B cells:10.79, NK cells:9.83	5.98	7.19e-008	B cells,NK cells	Induced	B cells,NK cells:Induced
201666_at	TIMP1	3	B cells:4.73, Eosinophils:4.32, pDCs:4.12	8.29	4.85e-012	B cells,Eosinophils,pDCs	Repressed	B cells,Eosinophils,pDCs:Repressed
217867_x_at	BACE2	2	B cells:7.76, Eosinophils:8.25	7.63	5.53e-012	B cells,Eosinophils	Induced	B cells,Eosinophils:Induced
204897_at	PTGER4	2	B cells:5.9, pDCs:5.81	4.76	4.88e-009	B cells,pDCs	Repressed	B cells,pDCs:Repressed
213566_at	RNASE6	3	T cells:5.64, NK cells:4.15, Eosinophils:3.48	9.56	4.83e-003	T cells,NK cells,Eosinophils	Repressed	T cells,NK cells,Eosinophils:Repressed
211395_x_at	FCGR2C	3	T cells:5.1, NK cells:5.42, pDCs:4.45	4.94	1.09e-004	T cells,NK cells,pDCs	Repressed	T cells,NK cells,pDCs:Repressed
203717_at	DPP4	3	T cells:7.63, mDCs:7.65, pDCs:8.3	9.24	1.13e-011	T cells,mDCs,pDCs	Induced	T cells,mDCs,pDCs:Induced
203386_at	TBC1D4	2	T cells:8.87, pDCs:9.23	8.73	2.22e-012	T cells,pDCs	Induced	T cells,pDCs:Induced
225202_at	RHOBTB3	2	NK cells:7.17, Eosinophils:7.4	9.99	4.09e-012	NK cells,Eosinophils	Induced	NK cells,Eosinophils:Induced
36711_at	MAFF	2	NK cells:8.53, Neutrophils:8.21	7.55	1.42e-006	NK cells,Neutrophils	Induced	NK cells,Neutrophils:Induced
208894_at	HLA-DRA	2	NK cells:4.86, Neutrophils:6.13	6.80	3.75e-002	NK cells,Neutrophils	Repressed	NK cells,Neutrophils:Repressed
210029_at	INDO	2	Eosinophils:9.93, mDCs:9.38	16.59	4.95e-012	Eosinophils,mDCs	Induced	Eosinophils,mDCs:Induced
205471_s_at	DACH1	2	Eosinophils:7.47, pDCs:7.88	9.62	9.04e-012	Eosinophils,pDCs	Induced	Eosinophils,pDCs:Induced
201552_at	LAMP1	1	5.24	5.63	5.53e-012	mDCs	Repressed	mDCs:Repressed
