# Supplementary material for: Expression Profiling of Human Immune Cell Subsets Identifies miRNA-mRNA Regulatory Relationships Correlated with Cell Type Specific Expression
Source: PLoS One. 2012 Jan 20;7(1):e29979. doi: 10.1371/journal.pone.0029979 (PMC3262799; doi:10.1371/journal.pone.0029979)
Supplement: Table S4 — List of 94 miRNAs significantly negatively correlated with target mRNA expression (TargetScan). (XLS) [file pone.0029979.s009.xls]

## Sheet: plosone_table_s4
Index	miRNA	miRNA Family	Number of target genes (Target Scan + Negatively Correlated)	Target genes
1	HSA-MIR-424	mir-322	111	ACIN1,AFF4,AKAP11,ANKIB1,ARMC8,ASH1L,ATP2C1,ATXN2,BAT2D1,BICD1,BPTF,
				BTAF1,C12orf30,C12orf51,C9orf5,CBX5,CCNT2,CD2AP,CDK6,CHD9,CMPK1,
				CNOT6L,COPS7B,CRTC3,CUL2,DCP1A,DDX26B,DPP8,DYRK2,EHBP1,FAM133B,
				FBXO21,FOXP1,FRYL,FTSJ3,FUBP1,FUS,HECTD1,HNRNPA1,HNRNPA2B1,HNRNPD,
				IPO7,IPO9,ITPR1,KIAA0226,KIAA0664,KIAA0831,KLHDC1,KPNA3,LOC552889,MACF1,
				MAP3K4,MAPK1IP1L,MBNL1,MED13,MLL,MLLT6,MPHOSPH9,NARG1,NFATC3,NGDN,
				NISCH,NUCKS1,OGT,PAFAH1B1,PDCD4,PHC3,PHF10,PIK3C2A,PNRC2,PPRC1,
				PRDM4,PURA,RBBP6,RBM6,RCOR3,RPRD2,RQCD1,SAPS3,SEH1L,SERBP1,
				SFRS11,SFRS18,SLC12A2,SLC39A10,SMAD5,SON,SSR1,STIM1,TAF15,TCERG1,
				TNRC6B,TP53,TRAM1,TTC14,UBFD1,UBN2,USP14,VAMP8,VMA21,WASL,
				XPO1,XPO4,ZBTB20,ZC3H6,ZFP30,ZKSCAN1,ZNF224,ZNF275,ZNF317,ZNF84
2	HSA-MIR-421	mir-95	86	AKAP1,ANGEL2,ANKRD10,ANKRD13C,ANKRD17,ARHGEF9,ASH1L,BACH2,BBX,BCLAF1,BCOR,
				C9orf5,CAMTA1,CASD1,CCNT2,CDK6,CGGBP1,CHD2,CNOT2,CNOT6L,CPSF6,
				CREBZF,CSNK2A2,DNAJC27,EIF1AX,FAM172A,FAM179B,FUBP1,FUT8,GPBP1,GSPT1,
				HMG20A,HNRNPA1,HNRNPH1,HNRNPL,HNRPDL,IPO5,IREB2,KIAA0355,KIAA1267,KIAA1370,
				KIAA2026,LAS1L,LRPPRC,MAGED1,MDFIC,METTL10,METTL8,MLLT6,MPRIP,MYST3,
				OGT,PAFAH1B1,PLEKHA5,PRPF39,PRRC1,PUM2,RABGAP1L,RC3H2,RFX7,RRP15,
				SAP30L,SEPHS1,SETD5,SFRS18,SFRS7,SH2D3A,SMARCA2,SUV420H1,SUZ12,THOC1,
				TOX,TP53BP1,USP7,WDR33,WTAP,XRN1,ZBTB10,ZFC3H1,ZNF280D,ZNF345,
				ZNF397OS,ZNF510,ZNF575,ZNF606,ZNF805
3	HSA-MIR-107	mir-103	82	ACIN1,AFF4,ARHGAP5,ARPC5L,ASH1L,BACH2,BBX,BRD2,BTRC,C14orf101,C1orf77,
				C2orf86,CHD6,CNOT6L,CROCCL1,DCP1A,DYRK2,FAM168B,FAM98A,FOXP1,FUBP1,
				FUT8,GPATCH8,HERC2,HNRNPD,HUWE1,INO80D,JAKMIP2,KIAA1370,KIAA2018,LCOR,
				MAPKBP1,MGA,MKL2,NAT12,NR2C2,OGT,OTUD5,PABPC1L,PARP16,PCTK2,
				PDS5B,PILRB,PNN,PPP2R5C,PPP3CB,PREPL,RAB39B,RALGPS1,RBBP6,RBM15,
				RERE,RNF19A,SACS,SBNO1,SETD5,SFRS18,SH3BP5,SP4,SPTAN1,STAG1,
				STAMBPL1,SUZ12,SVIP,TLE1,TNRC6B,TPD52,TSPAN5,UBE2O,UPF2,USP14,
				VAMP1,WHSC1,XKR6,XPO1,YRDC,YTHDC1,ZBTB10,ZFP3,ZMYND8,ZNF711,
				ZNF827
4	HSA-MIR-223	mir-223	82	ABL2,AEBP2,ANKRD17,ARHGAP5,ATXN7L1,C5orf53,C7orf44,C9orf46,CBFB,CBX5,CCNT2,
				CLSTN1,CNOT2,CREBZF,CXorf39,CYB5A,DERA,DHX15,DPAGT1,FAM119A,FBXO8,
				FUBP3,G3BP1,GOLGA1,HERC1,HMGCS1,HSP90B1,JMY,KIAA0355,KPNA3,LRCH1,
				MAP4,MBNL1,METT11D1,MLL,MSH6,MYST3,NAT12,NAT13,NIPBL,NRF1,
				NUCKS1,PAFAH1B1,PCTK2,PDS5B,PDSS2,PKNOX1,PLEKHA3,POLR1C,PTAR1,PURA,
				PURB,PYROXD1,RAP2A,RASA1,RBBP4,RBM5,RBM6,RNF145,SFRS12,SMARCD1,
				SON,STIM1,STMN1,STYX,SYNCRIP,TCERG1,TMEM64,TNRC6B,TOMM5,TRIM4,
				TSGA14,UQCC,USP9X,VPS52,WDR43,XPO1,YIPF6,ZBTB10,ZFX,ZNF789,
				ZWILCH
5	HSA-MIR-103	mir-103-as	79	ACIN1,AFF4,ARHGAP5,ARPC5L,ASH1L,BBX,BRD2,BTRC,C14orf101,C1orf77,CD69,
				CHD6,CNOT6L,CROCCL1,DCP1A,DYRK2,FAM168B,FOXP1,FUBP1,FUT8,GPATCH8,
				HERC2,HNRNPD,HUWE1,INO80D,JAKMIP2,KIAA1370,KIAA2018,LCOR,MECP2,MKL2,
				NAT12,NR2C2,OTUD5,PABPC1L,PARP16,PCTK2,PDS5B,PILRB,PNN,PPP2R5C,
				PPP3CB,PREPL,RAB39B,RALGPS1,RBBP6,RBM15,RERE,RNF19A,RSBN1,SACS,
				SBNO1,SETD5,SFRS18,SH3BP5,SP4,SPTAN1,STAG1,STAMBPL1,SUZ12,SVIP,
				TGFBR3,TLE1,TNRC6B,TPD52,TSPAN5,UBE2O,UPF2,USP42,VAMP1,XKR6,
				XPO1,YRDC,YTHDC1,ZBTB10,ZFP3,ZMYND8,ZNF711,ZNF827
6	HSA-MIR-27A	mir-27	76	AFF4,ANKRD28,ARGLU1,ARHGAP12,ARID1B,BBX,BCKDHB,C10orf137,C5orf13,C7orf42,CBX5,
				CD2AP,CDYL,CLCN3,CNOT1,CROCCL1,DAAM1,DCP1A,EIF4A2,FAM69A,FRYL,
				FUBP1,GCC2,GPAM,GSPT2,IRF4,KIAA2018,KLF8,KLHDC1,LRBA,MAP3K14,
				MBNL2,MDM4,MDN1,MED13,MED14,MIER3,NCOA5,OGT,PABPC1L,PATZ1,
				PDS5A,PDS5B,PGM2L1,PRKCB,RALGPS1,RBBP4,RBM25,RBMX,RC3H2,RFX3,
				RNGTT,SETD5,SFRS12,SFRS2IP,SFRS6,SSRP1,STAG1,STIM2,STRBP,SUV420H1,
				TARDBP,TIA1,TNRC6B,TSPYL5,UBFD1,UBR5,UNKL,UQCC,USP45,USP9X,
				XPO1,ZBTB10,ZNF550,ZNF84,ZZZ3
7	HSA-MIR-30E	mir-30	74	AKIRIN1,ANKRD17,AZIN1,BBX,BIRC6,C5orf13,CALU,CHD9,CPSF6,DEXI,ELMO1,
				EXTL2,FAF2,FBXL17,FUBP1,FUBP3,GALNT2,GALNT3,GATM,GIGYF2,GNAS,
				GOLGA1,GOLGA4,GPM6B,GPR125,GTF2E2,IFNAR2,KCTD5,KLHL20,KPNA3,LPP,
				MFSD11,MIER3,MTDH,N4BP2,NEGR1,NF1,NR3C1,PAPD4,PON2,PPP3CB,
				PTPN2,R3HDM1,RAB15,RAB22A,RABGAP1L,RBM15,RUNX1,SCARA5,SCN9A,SCYL3,
				SEC23A,SEC61A2,SFRS15,SLC20A1,SLC35F3,SLC38A2,SLC41A2,SSX2IP,TMED2,UBE2J1,
				UBE3C,UBL7,UNKL,VAV3,WDR44,ZBTB10,ZDHHC17,ZFYVE26,ZMYND8,ZNF521,
				ZNF644,ZNF652,ZNF711
8	HSA-MIR-27B	mir-27	72	AFF4,ANKRD28,ARGLU1,ARID1B,BBX,BCKDHB,BPTF,C10orf137,C7orf42,CBLB,CBX5,
				CD2AP,CNOT1,CNOT7,DAAM1,DCP1A,EIF4A2,EPHA4,FAM69A,FRYL,FUBP1,
				GCC2,GCET2,GPAM,GPD1L,GSPT2,HIVEP2,HOXB2,HOXB3,IKZF1,INO80D,
				KAT2B,KLF12,KLHDC1,LRBA,MDM4,MDN1,MED13,MIER3,NMB,OGT,
				PABPC1L,PATZ1,PDS5A,PGM2L1,POLS,RBBP4,RBMX,RC3H2,RFX3,RNGTT,
				SETD5,SFRS1,SFRS12,SFRS18,SFRS6,SSRP1,STAG1,STIM2,STRBP,TARDBP,
				TIA1,TNRC6B,TSPYL5,UBAC2,UBFD1,USP45,XPO1,ZBTB10,ZNF550,ZNF84,
				ZZZ3
9	HSA-MIR-23A	mir-23	70	ASXL1,AUTS2,BAT2L,BBX,BET1,BTAF1,BTLA,C12orf23,CCNL2,CCNT2,CEP57,
				CREBZF,CSNK1G3,CSNK2A1,CTCF,DDX26B,DHX15,DLG1,EIF4ENIF1,EPS15,ETAA1,
				FAM175B,GLS,GOLPH3L,HNRNPU,IPO5,KBTBD8,KLHDC1,LRCH1,MGEA5,MTMR9,
				OGT,PDCD4,PHF10,PNRC2,PRPF4B,PUM2,RAD17,RBM25,RBM6,RC3H2,
				RPRD2,S100PBP,SETD2,SETD5,SFRS15,SH3PXD2A,SLC25A36,SLC38A1,SLC39A10,SLC7A1,
				SMAD3,SNX5,SPAG16,SYNCRIP,TCERG1,TCF12,TCF4,TIA1,TMEM109,TNRC6A,
				TNRC6B,TOP2B,TPD52,UBE2D2,UBE2O,WDR33,ZNF248,ZNF251,ZNF839
10	HSA-MIR-17	mir-17	69	ABI1,ACIN1,AFF4,ANKRD12,ANKRD28,ARHGAP1,ARL4C,ATG16L1,BBX,BTG3,C2orf44,
				CAMTA1,CCND2,CEP120,CHD2,CNOT6L,CRIM1,CROCCL1,CSNK1G1,DDX5,DIP2A,
				DNAL1,EDC3,EIF5A2,EPHA4,GABPB1,GATAD2B,GSDMB,HOXB3,IKZF2,INTS6,
				ITCH,JAK1,KAT2B,KIAA0494,KIAA1147,KLF12,KLHDC1,KLHL28,MAPK9,MAT2B,
				MECP2,MED13,NAT12,NFAT5,NUCKS1,PATZ1,PILRB,PIP4K2A,PKD1,PLCXD2,
				PLEKHA3,PPARA,RASGEF1A,RBM15,SENP1,SH3PXD2A,SNTB2,SP4,SRPK2,SSX2IP,
				ST6GALNAC6,SUV420H1,TGFBR2,TNRC6B,TNRC6C,UNKL,XRN1,ZBTB44
11	HSA-MIR-145	mir-145	68	AKAP9,ANKRD28,ARIH1,AUTS2,BPTF,C11orf80,C16orf80,CAPRIN1,CBFB,CNOT2,CNOT6L,
				CPSF6,CSTF3,DDX17,DHX15,EIF4A2,ERAP2,FAM108B1,GNAS,HECTD1,HNRNPH1,
				HNRNPL,INO80,INO80D,ITSN2,KAT2A,KIAA0528,KLHDC1,LENG8,MACF1,MDFIC,
				MED13,MIER3,MKL2,MTX3,MYL12A,NAT11,NAT13,NFATC1,NUCKS1,OGT,
				PAPD4,PCBP2,PDCD4,PJA1,PRKD3,RC3H2,RNF170,RPA1,SEH1L,SFRS8,
				SLC25A36,SLC7A1,SMAD3,SMARCE1,SPATS2,SYNCRIP,TIAL1,TMEM41A,TTC14,TULP4,
				UBA6,UBN2,USP24,VAMP4,YTHDF2,ZBTB10,ZNF606
12	HSA-MIR-199B	mir-199	68	ABL2,ACIN1,AEBP2,AKAP9,ANKRD13C,ANKRD17,AP1G2,ARGLU1,ARHGEF12,BAT1,BBX,
				C12orf30,CBLB,CFL2,CNOT7,CREBZF,CXXC5,CXorf15,CXorf39,DAZAP1,DHX15,
				FBXO28,FUBP1,GGNBP2,GNA12,HNRNPH1,IFFO2,INO80D,KLF12,KLHDC1,KLHL3,
				KPNA6,KTN1,LCOR,MAP3K4,MED13,MLL,MLLT6,MSH6,NLK,NOL7,
				NR2C2,PATZ1,PDE7A,PDS5A,PHF6,PURA,RBM15,RFC4,RFX7,RNF19A,
				RNGTT,SETD6,SFRS11,SLC39A10,SLC4A7,SLC7A1,SUZ12,TMEM170A,TRA2B,UBE2H,
				VGLL4,ZBTB10,ZBTB20,ZBTB4,ZHX2,ZNF37A,ZSCAN18
13	HSA-MIR-199A	mir-199	65	ACIN1,AEBP2,AKAP9,ANKRD13C,ANKRD17,AP1G2,ARGLU1,ARHGEF12,BBX,C12orf30,CBLB,
				CFL2,CNOT7,CREBZF,CXXC5,CXorf15,CXorf39,DAZAP1,DHX15,FBXO28,FUBP1,
				GGNBP2,GNA12,HNRNPH1,INO80D,KLF12,KLHDC1,KLHL3,KPNA6,KTN1,LCOR,
				MAP3K4,MED13,MLL,MLLT6,MSH6,NLK,NOL7,NR2C2,PATZ1,PDE7A,
				PDS5A,PHF6,PURA,RBM15,RFC4,RFX7,RNF19A,RNGTT,SETD6,SFRS11,
				SLC39A10,SLC4A7,SLC7A1,SUMO3,SUZ12,TMEM170A,TRA2B,UBE2H,ZBTB10,ZBTB20,
				ZBTB4,ZHX2,ZNF37A,ZSCAN18
14	HSA-MIR-130B	mir-130	64	ANKRD28,ARGLU1,ARHGEF12,ARID4B,BACH2,BBX,BIRC6,CAPRIN2,CASD1,CBLB,CBR4,
				CCNL2,CEP120,CNOT6L,COG1,DDX6,DGKE,DNAJC16,EPC1,FAM178A,FAM98A,
				FUBP1,GATAD2B,GOPC,GPATCH8,GPBP1,HIVEP2,ITPR1,KBTBD8,LCLAT1,LNPEP,
				MAP3K9,MCM7,MIER3,MLL,MLLT6,MPHOSPH9,NAT12,NAT13,NPAT,PGM2L1,
				PLEKHA1,RC3H2,S1PR1,SBNO1,SETD5,SLC39A10,SMAD4,STIM2,TAF1D,TLE1,
				TMEM55B,TNRC6A,TNRC6B,TSPAN3,UBE2D2,WHSC1L1,ZBTB20,ZBTB44,ZNF131,ZNF275,
				ZNF711,ZNF800,ZNF827
15	HSA-MIR-128	mir-128	63	AFF4,ANKIB1,ANKRD28,ARGLU1,ARID1B,ASCC1,ATL3,ATP8A1,ATXN10,B4GALT3,BAT2L,
				BBX,C10orf137,C7orf42,CBFB,CBX5,CD2AP,CNOT1,CNOT2,CNOT7,DCP1A,
				EIF2A,EIF4A2,FRYL,FUBP1,GSPT1,GSPT2,KTELC1,LETMD1,MDM4,MDN1,
				MED13,MED14,MIER3,MTDH,NAT13,NCOA5,NCOA7,PDS5A,PHF6,PNRC2,
				POGZ,POLS,PRKCB,R3HDM1,REPS1,SETD5,SFRS1,SFRS6,SRP72,SS18,
				STIM2,TIA1,TMX1,TNPO1,UBE2N,UBN2,UBR5,USP46,WTAP,ZNF248,
				ZNF84,ZZZ3
16	HSA-MIR-143	mir-143	60	AKAP13,AP2B1,ASH1L,ATG5,C1orf77,CALM1,CBFB,CBX5,CHD6,CREBZF,CRELD1,
				CRKRS,CSNK2A2,DCAKD,DDX46,FAF1,FAM108B1,FAM133B,FAM82A2,FTSJ3,GPD1L,
				HECTD1,HNRNPA2B1,ILF3,INO80D,ITPR1,KIF3B,LBH,LRBA,MAGED1,MAP3K7,
				METT11D1,MEX3C,MKL2,MTAP,MTMR2,NMT1,NRIP1,PDIA6,PDS5A,PHF6,
				PHTF2,PSME4,PTPN2,RBM25,RC3H2,RNGTT,RSRC2,SFRS11,STIM1,TCEAL8,
				TMEM41B,TNRC6A,TSHZ1,UBP1,USE1,USP45,WHSC1,ZBTB44,ZNF275
17	HSA-MIR-25	mir-25	58	ADCY3,ARID1B,AZIN1,BCAT2,BCL11A,BEND6,BMPR2,C11orf24,C14orf43,C18orf1,CADM1,
				CAND1,CD2AP,CHD9,CPSF6,CREB3L2,EDEM1,FAM81A,FUBP1,GIT2,GOLGA4,
				GRAMD3,HOXA9,INSIG1,KCNK10,KIF5B,MEF2D,MIA3,MIER3,MTDH,N4BP2,
				NEGR1,NRF1,NSMAF,OGT,PAIP1,PDS5A,POLS,PTK2,RABGAP1L,RPS6KA4,
				RRBP1,SERTAD2,SIK1,SLC12A2,SLC25A36,SLC38A2,SLC5A6,SLITRK5,SOX4,TCF4,
				TTC28,USF2,ZNF280D,ZNF449,ZNF469,ZNF521,ZNF711
18	HSA-MIR-15A	mir-15	58	AKAP11,ARHGAP5,BICD1,C9orf5,CADM1,CBX5,CD2AP,CDC14A,CDK6,CNOT6L,COPS7B,
				CROCCL1,DCP1A,DNHD1,EHBP1,FOXP1,FRYL,FUBP1,FUS,FUT8,GCC2,
				GOLGA1,HNRNPA1,HNRNPD,HS3ST3B1,IPO9,KLHDC1,KLHL3,LPHN1,LRRC14,MAPK1IP1L,
				MPHOSPH9,NBEA,NF1,NFATC3,OGT,PDCD4,PHC3,PHF10,PIK3C2A,PLCXD2,
				PLEKHA5,PPP2R5C,RBBP6,RBM15,SLC39A10,SSR1,TCP1,TNRC6B,UBFD1,UBN2,
				USP14,USP9X,XPO7,ZBTB20,ZFP30,ZNF275,ZNF84
19	HSA-MIR-148B	mir-148	56	AHDC1,ATP8A1,BACH2,BBX,CASZ1,CBLB,CDC2L5,CHD9,CNOT6L,CROCCL1,CYB5D1,
				DAXX,DCP1A,DHX15,DYRK2,EDC3,FAM178A,FMNL3,FUBP1,GATAD2B,GPATCH8,
				HBS1L,INTS6,KIAA1267,KIAA1324L,KLHDC1,LRBA,LSM14A,MDM4,MEX3C,MLL,
				MLLT6,NBEA,NLK,PABPC1L,PHF15,PNRC2,RABGAP1L,RC3H2,RFX7,RICTOR,
				SIK1,SKP1,SLC24A1,SLC2A1,SMURF2,SSR1,TAF1D,TNRC6A,TNRC6B,UBIAD1,
				USP7,WHSC1,XPO4,ZBTB20,ZBTB44
20	HSA-MIR-19A	mir-19	54	ACIN1,ADD3,ADNP,ARGLU1,ARHGAP1,ARHGEF12,BAG5,BBX,BPTF,CALM1,CAPRIN2,
				CASZ1,CBLB,CDC2L5,CNOT6L,CTCF,DNAL1,DYRK2,FAM122C,FAM69A,FOXP1,
				FUS,GATAD2B,GLCCI1,KAT2B,LBH,MEX3C,MPRIP,PGM2L1,PIK3C2A,PRKACB,
				RAB2B,RAD51L3,RALGPS1,RBM15,RC3H2,RCOR3,RNF19A,RUNX3,SETD5,SLAMF6,
				SMURF2,SOCS1,SUZ12,TMEM64,TNIP1,TNRC6B,UBE2D2,WDR48,WEE1,ZBTB20,
				ZMYND11,ZNF711,ZNF827
21	HSA-MIR-130A	mir-130	53	ACBD3,ANKRD28,ARHGEF12,ARID4B,BACH2,BAG5,BAHD1,BBX,BTG1,C5orf53,CAPRIN2,
				CBLB,CCND3,DNAJC16,EPC1,FAM13B,FXR1,GATAD2B,GOPC,GPATCH8,LCLAT1,
				LNPEP,LRIG1,MAP3K9,MBNL1,MCM7,MECP2,MLL,MLLT6,MYBL1,NPAT,
				PHF17,PIK3IP1,PITPNM2,PLEKHA1,RUNX3,S1PR1,SBNO1,SCML4,SFMBT1,SMAD4,
				SPEN,SYNE1,TAF1D,TLE1,TNRC6B,USP47,VPS37B,WEE1,WTAP,ZBTB20,
				ZBTB4,ZBTB44
22	HSA-MIR-1271	mir-1271	53	ANTXR2,BCL2L13,C18orf1,C1orf61,C20orf117,C2orf72,CBFA2T3,CCDC88A,COL9A1,CORO1C,DOCK1,
				ELL,EVI5,FAM49B,FAM91A1,FARP1,FLOT1,FOXN3,FOXP2,GAD2,GAPT,
				HTR4,LCP1,LMOD1,MAP2K3,MPP1,NEDD9,NLGN2,NUMB,PAK1,PLAGL1,
				PRKAR1A,PRKCE,PRLR,PVR,QKI,RAB30,RALGPS1,REPS2,RIMKLA,RNASEK,
				RNF130,SLC30A3,SNAP23,SORT1,ST7,STK17B,THRB,TMEM170B,TNS3,TSKU,
				VAMP3,ZNF449
23	HSA-MIR-550	mir-550	50	ALG13,ASXL2,ATF2,BAT2L,BRD1,C12orf11,C7orf42,CCDC43,CDC2L5,CLASP2,CNOT2,
				DNAJC16,ERAP1,FAM120A,HECTD1,IPO7,KIAA0831,KIAA0907,KIF2A,KLHDC1,LAS1L,
				LCOR,LMF1,MACROD2,MESDC2,MINA,MRTO4,MTDH,NDUFB2,NLK,PCBP2,
				PPP1R8,PRMT7,PRPF4B,RFX7,RUNX1,SEC62,SETD6,SFRS18,TRIM37,TRIM44,
				TSC22D1,TTC39C,TXLNA,UBE2Q1,UBP1,USP1,WTAP,YIPF6,ZFR
24	HSA-MIR-200C	mir-8	43	AFF3,ASPH,AUTS2,CALU,CDYL,CHD9,CLASP2,CNOT8,CUGBP2,DACH1,DACT1,
				DENND5B,FEZ2,FOXP1,GAB1,HS3ST1,MEX3C,MPRIP,NDN,NEGR1,PAN3,
				PBX3,PCMTD1,PDPK1,PHF16,PLS3,PRKCB,PVRL1,RASSF8,RIMS3,RPS6KA2,
				SCHIP1,SEC23A,SLC23A2,SLC7A11,ST3GAL2,TCF4,USP46,VASH1,WASF1,ZDHHC17,
				ZFAND6,ZNF711
25	HSA-MIR-340	mir-340	42	AMMECR1,ANKRD49,ASH1L,BAZ1B,CASK,CD69,DDHD1,DOCK9,DYRK2,EIF2C2,FBXO46,
				HERC4,ILF3,KIAA0355,KIAA1609,LRIG2,MACF1,METT10D,MFHAS1,MLL,MYST4,
				NPAT,NPHP3,NUCKS1,PSIP1,RASA3,RSBN1,RWDD3,SFRS18,SMAD4,SPOCK2,
				THAP3,TMEM106B,UNC84A,VPRBP,XPO7,ZBTB20,ZC3H6,ZNF345,ZNF37B,ZNF529,
				ZNF654
26	HSA-MIR-30D	mir-30	42	C5orf13,CADM1,CHD9,CPSF6,EDC3,EXTL2,FBXL17,FUBP1,GALNT2,GALNT3,GATM,
				GIGYF2,GNAS,GPM6B,GPR125,IFFO2,IRF4,KCTD5,KPNA3,LPP,MAP3K8,
				MEX3C,N4BP2,NEGR1,NF1,PON2,PTPN2,RAB22A,RABGAP1L,RBM15,SCARA5,
				SCN9A,SFRS15,SLC38A2,SLC41A2,SSX2IP,TMED2,UBL7,VAV3,ZFYVE26,ZNF521,
				ZNF711
27	HSA-MIR-142	mir-142	41	ANKRD28,APLN,ARID1B,BBX,BTG3,C2orf3,CASD1,CDYL,CEP170,CEP68,CHD9,
				COG3,CPSF6,EDC3,EGLN3,HLTF,KIAA0368,KIAA0494,KLHDC1,MED13,MED14,
				MIER3,NGLY1,PAIP1,PPM1G,PRKACB,PRPF40A,RANBP2,SLC12A2,SLC18A2,SLC38A2,
				SLC7A11,SLITRK5,SON,STAG1,TCF4,TGFBR2,USP46,USP9X,ZNF248,ZNF512
28	HSA-MIR-29A	mir-29	41	AKAP13,ARF3,ARFGEF2,BAIAP2,C5orf13,C5orf20,CADM1,CALU,CCDC88A,CLCN5,DENND1B,
				DIAPH2,DOCK1,DPYSL2,EIF2S2,ENHO,ENTPD7,ETV6,FAM49B,FOXO3,GRAMD1B,
				HOOK3,JARID2,KIAA0895L,MAP2K6,NAV1,NEGR1,NF1,NKIRAS2,PHACTR1,PMP22,
				ROD1,RYBP,SLC39A9,SRGAP2,UBE2A,UBTD2,XPNPEP1,ZMIZ1,ZNF469,ZNF652
29	HSA-MIR-338	mir-338	41	APPL1,ARMC8,BAZ1B,C12orf51,C3orf63,COG2,CUL2,DAZAP1,DDX46,DLG1,FAM122B,
				GPN1,HNRNPA1,HNRNPD,HPRT1,IPO7,ITPR1,KIAA0831,KIF3B,MACF1,MAPK9,
				MBNL1,MBNL2,MED13,MTF2,MYCBP2,NARG1,NCOA3,NLK,RBBP7,RFX7,
				RUNX1,SCP2,SFRS11,SON,SR140,SYNCRIP,TRA2B,TRIM4,YY1,ZFP36L2
30	HSA-MIR-140	mir-140	40	ANKIB1,ARIH1,ASF1A,B3GNT1,BIRC6,C14orf101,C18orf10,CTCF,DHX15,FAM175B,FAM178A,
				FASTK,GPD1L,KAT2B,KIAA0907,KIAA1370,KLHDC1,MED13,MIER3,NLK,NUCKS1,
				PAFAH1B1,PARP15,PARVG,PHF6,POLS,R3HDM1,RALGPS1,RFX7,RNF19A,SETD5,
				SLAIN1,SLC2A1,SLC30A5,SLC38A2,THOC1,ZBTB10,ZEB1,ZNF606,ZNF800
31	HSA-MIR-454	mir-454	38	AKAP11,ANKIB1,APPL1,ARGLU1,BBX,BPTF,CEP120,CHD9,CMPK1,DNAJC16,FAM178A,
				FAM76B,FUBP1,HECTD1,HSPA8,ITGA4,LNPEP,MCM7,MDM4,MLL,PAFAH1B1,
				PPP2R1B,RFX7,SBNO1,SFRS11,SFRS2,SLC39A10,SYNCRIP,TARDBP,TNRC6A,TNRC6B,
				UBE2D2,YTHDF2,YY1,ZBTB20,ZNF131,ZNF275,ZNF800
32	HSA-MIR-432	mir-432	37	ARIH1,ARL6IP5,C1orf144,C20orf112,CD58,CUGBP1,FAM126B,FBXW7,FLT3LG,GTDC1,HIPK2,
				HMGXB4,HNRPLL,IFI6,IGF1R,JHDM1D,KLHL24,MAML1,MYLIP,NFAT5,OSBPL8,
				PHF21A,PIK3R1,PITPNC1,POLR2F,PPP4R2,RAB2A,RNF44,SEMA4D,SFRS18,TGIF1,
				TMEM11,TSHZ3,TSPAN17,TSPAN32,VPS53,YTHDC1
33	HSA-MIR-301A	mir-130	35	ANKRD28,ARGLU1,ARHGAP1,BBX,BPTF,CAPRIN2,CASD1,CBLB,CCND3,CNOT6L,COG1,
				DGKE,DNAL1,EDC3,FMNL3,GATAD2B,HOXB3,MCM7,MPHOSPH9,OTUD3,PGM2L1,
				PIK3C2A,SBNO1,SETD5,SLAIN1,SMURF2,TAF1D,TMEM50B,TNRC6B,UBE2D2,ZBTB20,
				ZBTB44,ZEB1,ZNF275,ZNF827
34	HSA-MIR-1825	mir-1825	30	ACVR1B,APC,BMP1,C10orf46,C5orf41,CPEB4,CUGBP1,DYNLL2,ECE1,EIF2C4,FAM100B,
				FBXO28,FBXO33,GRB10,HIPK2,JUNB,KLF7,MLL5,NFIL3,NUPL1,PDE4D,
				PHF20,RAD23B,RC3H1,SLC9A8,SNTB1,SOS2,TMEM63B,TNRC6B,VPS24
35	HSA-MIR-30B	mir-30	30	AZIN1,C5orf13,CADM1,CHD9,CPSF6,DEXI,FBXL17,FUBP3,GALNT3,GIGYF2,GNAS,
				GPR125,KIAA1370,MDM4,MIER3,NF1,PON2,RAB22A,RABGAP1L,RBM15,SEC23A,
				SFRS15,SLC38A2,SSX2IP,TMED2,UNKL,VAV3,WDR44,ZMYND8,ZNF711
36	HSA-MIR-150	mir-150	27	ALCAM,ATP6V0D1,CUGBP1,ERP44,FAM49A,FLJ37543,FOXP1,H1F0,IGF1,IRF2BP2,KIAA1274,
				LMO4,MKL1,NPTN,PAK1,PHACTR1,PRCP,PRKAR1A,RREB1,SMG7,ST7,
				TET3,THRB,TMCC1,TUBA1C,ZEB2,ZNF449
37	HSA-MIR-18A	mir-17	26	ANKRD13C,ATP8A1,BBX,BPTF,BTG3,C7orf42,CBX5,CLASP2,CRIM1,DDX5,FOXP1,
				FRYL,FUBP1,KLHL20,MED13,MPHOSPH9,NR3C1,PHC3,PPP3CB,PRKACB,PSMD14,
				SMARCC2,TNRC6B,USP24,YRDC,ZBTB20
38	HSA-LET-7F	let-7	25	BICD1,CD164,CDYL,CHD9,CLASP2,DST,E2F5,ENTPD7,GALNT2,GATM,GDPD1,
				HOXA9,LIMD1,NIPA1,PBX3,PLXNA4,POGZ,RASSF8,RUFY3,SLC38A9,SLC5A6,
				SND1,UBFD1,VAV3,ZFYVE26
39	HSA-MIR-18B	mir-17	25	ATP8A1,BBX,BPTF,BTG3,C7orf42,CBX5,DDX5,DNHD1,FOXP1,FRYL,FUBP1,
				INO80D,KAT2A,KLHL20,MPHOSPH9,PABPC1L,PHC3,PPP3CB,PRKACB,PTBP2,SFRS18,
				TNRC6B,USP24,ZBTB20,ZNF397OS
40	HSA-MIR-500	mir-500	25	C3orf18,C5orf41,CAMK2G,CFLAR,CTDSP1,CUGBP2,CUL1,DDX59,FOXO4,ING3,KBTBD2,
				KRCC1,MBNL1,PRDM1,PTCH1,RBM27,RBM33,RC3H1,RNF2,SLAIN2,TLE4,
				TRERF1,UBE2B,ZBTB38,ZFYVE28
41	HSA-MIR-194	mir-194	24	ARHGAP24,ATAD2B,BCL11A,C14orf43,CHD9,HOOK3,HOXA9,ITPR1,LMO4,MBNL2,MED13,
				MEF2C,NF1,PRKCB,PTPLB,QKI,SLC1A5,SNX1,SNX29,SP3,SUZ12P,
				TMED2,TRIP12,TXNDC5
42	HSA-MIR-182	mir-182	24	CDC27,CNOT6,DYNC1LI2,FXR1,KLF13,LUZP1,MBNL2,MED1,MLL,MOSPD1,NR1D2,
				PTAR1,SOS1,TAOK1,THOC2,TNKS2,TNPO1,TTBK2,TTC14,ZBTB41,ZBTB7A,
				ZC3H15,ZFR,ZMYM5
43	HSA-MIR-629		24	ATG5,AUTS2,CSNK1A1,DDX17,DENND1B,DHX15,FNBP1,HNRNPA2B1,ILF3,MAP4,PBX3,
				PCCB,POLA1,PPP3CB,RBBP7,SFRS3,SLC25A3,SPIN1,TTLL5,UBN2,XPO1,
				YTHDF2,YY1,ZBTB20
44	HSA-MIR-29C	mir-29	20	AKAP13,ARFGEF2,C5orf13,CALU,DIAPH2,DNAJB11,ENTPD7,ETV6,FAM49B,IREB2,MED26,
				NF1,RAP1GDS1,SLC39A9,SNX4,SUV420H1,UBE2A,UBE2K,XPNPEP1,ZFYVE26
45	HSA-MIR-1275	mir-1275	19	ACTB,ARNTL,ASPRV1,BAIAP2,CLIP3,CYSLTR1,FSCN3,FST,FTHP1,GNB2,ISL1,
				PKNOX2,PPPDE1,RALGPS1,RIMBP2,RNASEK,SCNM1,SKAP2,TRAF7
46	HSA-MIR-23B	mir-23	18	AUTS2,BAT2L,BBX,BTLA,GLS,KBTBD8,LRCH1,PHF10,RAD17,SETD5,SFRS15,
				SLC38A1,SLC39A10,SMAD3,TNRC6B,TPD52,UBE2D2,ZNF248
47	HSA-MIR-1281	mir-1281	17	DDIT3,DPP8,ERF,FMNL1,G0S2,HEXIM1,ING2,KIAA0319L,MIER1,MLL5,PAIP2,
				PITPNC1,PPIG,RAD21,UBE2B,WWC3,ZNF638
48	HSA-MIR-301B	mir-130	17	ABCC5,ARID4B,ARRDC3,BAZ2A,BBX,BRWD1,BTG1,CYLD,DCBLD2,DYNLL2,EIF2C2,
				FXR1,KLF3,PHF17,RBM33,TNRC6B,VPS37B
49	HSA-MIR-135A	mir-135	16	ATXN1,C6orf106,CHSY1,FBXO28,FMNL1,FOXN3,GRK5,JHDM1D,KLF3,MTSS1,PAPOLA,
				PHF20,SKI,TCF7L2,TSC22D3,WWC3
50	HSA-MIR-191	mir-191	15	AMMECR1,CASK,CDK6,FOXP1,FUBP3,FUT8,IFFO2,MED1,METT11D1,NKTR,RFC4,
				RUVBL2,THUMPD3,ZNF3,ZNF420
51	HSA-MIR-330	mir-330	14	DDX17,DENND5B,FCHSD2,FUS,ITM2C,MIER3,NT5DC3,PRKCB,PTK2,RABGAP1L,STRBP,
				TCF4,TNRC6B,ZNF521
52	HSA-MIR-132	mir-132	14	ANKRD10,BTAF1,C14orf43,C5orf13,CLASP2,CPSF6,FOXP1,FUBP1,GNA12,MEF2A,RICS,
				SFRS6,SOX4,ZNF207
53	HSA-MIR-146A	mir-146	14	BCAT2,C1orf186,CASZ1,CUGBP2,HNRNPA1L2,IRAK1,MAP3K8,PIP5K1B,SPRED2,THRB,TM9SF2,
				TMEM136,ZCWPW1,ZFAT
54	HSA-MIR-28	mir-28	13	AUTS2,BCL11A,CUGBP2,EIF4G2,LASS6,OGT,PIGN,SCMH1,SENP2,SLC23A2,ZDHHC17,
				ZNF608,ZNF711
55	HSA-MIR-660	mir-188	12	ARID5B,DYRK1A,IKZF2,KIAA0947,KIAA1267,KLF3,MECP2,MYST4,PCOLCE,SBNO1,TOX,
				ZMYM5
56	HSA-MIR-101	mir-101	11	BAT2D1,CUGBP2,DYRK2,FAM38A,FAM78A,KIAA0182,MBNL1,PURA,SON,TES,ZBTB7A
57	HSA-MIR-628	mir-628	11	AUTS2,BAT2L,CXorf39,FOXP1,KLF9,N4BP2,NLK,PHC3,RC3H2,RUFY3,SFRS7
58	HSA-MIR-320D	mir-320	11	AIF1L,ARHGAP5,AUTS2,CADM1,DOCK1,HOXA9,NEGR1,NET1,NF1,PLEKHA5,PTEN
59	HSA-MIR-652	mir-652	11	CNOT1,CSNK2A1,FRYL,GART,GNAS,HNRNPD,INTS9,SFRS1,SFRS2,TARDBP,TRA2A
60	HSA-MIR-297	mir-297	10	AZIN1,CCNT2,CREB1,EIF5,ERCC1,FAM119A,SKIV2L2,WHSC1,ZC3H11A,ZNF711
61	HSA-MIR-574	mir-574	10	CADM1,EPHB1,GGNBP2,HOXA9,MED26,NBEA,NEGR1,SLC38A1,SLC4A3,WASF1
62	HSA-MIR-324	mir-324	10	AHDC1,AJAP1,ARID1B,C5orf20,LCNL1,OGT,RBMS3,RICTOR,RIMS3,TNFRSF21
63	HSA-MIR-342	mir-342	10	ANTXR1,CDH23,CUGBP2,KRT5,LAMC3,MYLK,PMS2L11,RALGPS1,SCNM1,STX1B
64	HSA-MIR-221	mir-221	10	CADM1,CPSF6,GRIP1,MAP2K6,PBX3,POGZ,RASSF8,SFRS2,SH3BP4,UNQ1887
65	HSA-MIR-21	mir-21	10	BRD2,GLCCI1,GNAS,MPRIP,MTMR12,OFD1,PDCD4,RPS6KA3,SCRN1,TNRC6B
66	HSA-MIR-125A	mir-125	9	ABHD6,ATP10D,GCNT1,LAIR1,LCORL,LPP,RHOQ,TBC1D1,TBC1D5
67	HSA-MIR-1268	mir-1268	8	C6orf134,EPHB1,JMJD1C,KIAA0895L,SNIP,TMEM149,VASH1,VIM
68	HSA-MIR-1234	mir-1234	7	EIF1,LDB1,MAML1,PAIP2,PHF20L1,TNRC6B,TOP1
69	HSA-MIR-938	mir-938	7	BAT4,CALM3,ORMDL2,SOS2,TCF7L2,USP25,VTI1A
70	HSA-MIR-1288	mir-1288	6	ENGASE,ITSN2,MAP3K12,RAB37,TMEM180,YTHDC1
71	HSA-MIR-941	mir-941	6	CBX5,CCDC91,KLF12,RBBP6,TNRC6B,UBE2D2
72	HSA-MIR-638	mir-638	6	ASAP1,CKLF,PDLIM7,PGK1,TCF7L2,TSHZ3
73	HSA-MIR-663B	mir-663	5	ACSL4,C17orf91,MKNK1,PLAUR,RNASEK
74	HSA-MIR-542	mir-542	5	ATP2A2,C17orf81,ENY2,ZNF226,ZNF689
75	HSA-MIR-944	mir-944	5	AREG,IKZF2,MACF1,SYNE2,WIPF2
76	HSA-MIR-496	mir-154	5	CCDC65,HIVEP2,ITM2A,MBNL1,RORA
77	HSA-MIR-302E	mir-302_2	4	CLIP1,MTF1,RAD23B,TSHZ3
78	HSA-MIR-96	mir-96	4	ATXN1,KLF3,SLAIN2,TSC22D3
79	HSA-LET-7A	let-7	3	GATM,HOXA9,RUFY3
80	HSA-MIR-486	mir-486	3	CYTH2,LPHN1,SH3KBP1
81	HSA-MIR-571	mir-571	2	SRXN1,ST8SIA4
82	HSA-MIR-181D	mir-181	2	CSTF3,SFRS18
83	HSA-MIR-339	mir-339	2	HS3ST1,MEF2D
84	HSA-MIR-337	mir-337	2	FUS,ZMYND11
85	HSA-MIR-923		2	CCNG2,PHIP
86	HSA-MIR-622	mir-622	2	IL4I1,MAFB
87	HSA-MIR-1273	mir-1273	1	RPL10
88	HSA-MIR-151	mir-28	1	C6orf89
89	HSA-MIR-1307	mir-1307	1	TRA2A
90	HSA-MIR-518D	mir-515	1	TNRC6B
91	HSA-MIR-100	mir-99	1	BMPR2
92	HSA-MIR-423	mir-423	1	PABPC1
93	HSA-MIR-642	mir-642	1	TMEM219
94	HSA-MIR-551A	mir-551	1	SFRS7
