# Supplementary material for: Expression Profiling of Human Immune Cell Subsets Identifies miRNA-mRNA Regulatory Relationships Correlated with Cell Type Specific Expression
Source: PLoS One. 2012 Jan 20;7(1):e29979. doi: 10.1371/journal.pone.0029979 (PMC3262799; doi:10.1371/journal.pone.0029979)
Supplement: Table S5 — List of 55 miRNAs which are cell-type specific in the HUG dataset. (XLS) [file pone.0029979.s010.xls]

## Sheet: Sheet1
miRNA family	Affymetrix ID	Specific Cell Type	Fold Change	p*	Log2 Expression
U46	U46_st	B cells	2.46	1.03e-004	7.15
U31	U31_st	B cells	2.41	3.43e-002	7.37
U31	U31_x_st	B cells	2.38	4.11e-003	7.52
U25	U25_st	B cells	2.35	2.48e-002	9.71
U52	U52_st	B cells	2.23	1.69e-003	8.44
U30	U30_st	B cells	1.98	1.82e-003	9.21
snR39B	snR39B_st	B cells	1.87	1.82e-002	7.78
U38A	U38A_st	B cells	1.86	1.53e-002	8.56
U56	U56_x_st	B cells	1.83	2.87e-002	7.21
U29	U29_st	B cells	1.78	2.50e-002	11
U44	U44_x_st	B cells	1.72	4.95e-003	9.95
U44	U44_st	B cells	1.71	2.61e-002	9.23
U55	U55_x_st	B cells	1.51	2.84e-002	10.93
mir-422	hsa-miR-422a_st	Monocytes	13.08	6.15e-006	7.1
mir-188	hsa-miR-532-5p_st	Monocytes	6.69	4.70e-002	7.54
mir-378	hsa-miR-378_st	Monocytes	4.62	3.92e-003	9.16
mir-17	hsa-miR-106a_st	Monocytes	1.46	9.27e-005	10.77
mir-17	hsa-miR-17_st	Monocytes	1.46	3.55e-004	11.04
mir-181	hsa-miR-181a-2-star_st	NK cells	12.17	1.13e-003	7.71
mir-181	hsa-miR-181a_st	NK cells	3.04	1.15e-007	11.34
mir-143	hsa-miR-143_st	Neutrophils	11.55	1.21e-003	9.68
mir-145	hsa-miR-145_st	Neutrophils	7.33	3.32e-002	8.68
mir-31	hsa-miR-31_st	T cells	15.00	1.17e-009	8.99
mir-935	hsa-miR-935_st	Eosinophils	15.10	4.83e-010	7.18
HBII-429	HBII-429_st	B cells,T cells	3.01	8.98e-008	9.56, 9.11
U50	U50_st	B cells,T cells	2.59	1.89e-003	7.5, 7.29
U33	U33_st	B cells,T cells	2.59	1.57e-004	10.22, 9.74
U74	U74_x_st	B cells,T cells	2.44	1.40e-004	9.12, 8.98
U43	U43_x_st	B cells,T cells	2.42	1.04e-003	11.14, 10.58
U55	U55_st	B cells,T cells	2.37	1.27e-005	9.79, 9.19
U50B	U50B_x_st	B cells,T cells	2.29	3.26e-004	7.99, 7.66
U43	U43_st	B cells,T cells	2.29	3.38e-003	11.57, 11.07
mir-29	hsa-miR-29a_st	B cells,T cells	2.27	1.14e-002	10.2, 10.24
HBII-202	HBII-202_st	B cells,T cells	2.13	3.85e-003	11.07, 11
mir-1826	hsa-miR-1826_st	B cells,T cells	2.10	5.67e-004	12.53, 12.18
HBII-55	HBII-55_st	B cells,T cells	2.07	2.50e-002	9.38, 8.67
mir-768	hsa-miR-768-3p_st	B cells,T cells	2.00	1.34e-002	10.39, 9.79
U73	U73a_st	B cells,T cells	1.97	1.49e-003	10.15, 9.69
U104	U104_st	B cells,T cells	1.87	8.69e-004	8.76, 8.06
U63	U63_st	B cells,T cells	1.78	2.59e-003	8.5, 8.28
U95	U95_st	B cells,T cells	1.74	5.69e-006	12.17, 11.84
mir-342	hsa-miR-342-3p_st	T cells,NK cells	1.99	1.81e-004	12.2, 11.82
mir-146	hsa-miR-146b-5p_st	T cells,NK cells	33.52	2.00e-010	9.73, 9.73
mir-25	hsa-miR-25_st	Eosinophils,Neutrophils	1.77	3.59e-003	9.4, 9.6
mir-223	hsa-miR-223_st	Monocytes,Eosinophils,Neutrophils	8.21	3.83e-002	8.89, 10.66, 11.36
mir-652	hsa-miR-652_st	Monocytes,Eosinophils,Neutrophils	4.40	1.52e-004	8.9, 8.96, 8.6
mir-17	hsa-miR-93_st	Monocytes,Eosinophils,Neutrophils	3.82	1.25e-010	10.54, 10.61, 10.52
mir-425	hsa-miR-425_st	Monocytes,Eosinophils,Neutrophils	3.62	1.00e-006	9.57, 9.75, 9.68
mir-27	hsa-miR-27a_st	Monocytes,Eosinophils,Neutrophils	2.55	4.45e-003	9.72, 9.88, 9.93
mir-191	hsa-miR-191_st	Monocytes,Eosinophils,Neutrophils	2.05	2.23e-002	12.5, 12.4, 12.75
mir-17	hsa-miR-106b_st	Monocytes,Eosinophils,Neutrophils	1.95	3.24e-004	10, 10.35, 10.34
mir-768	hsa-miR-768-5p_st	B cells,T cells,NK cells	1.78	5.69e-003	12.11, 12.13, 11.57
mir-150	hsa-miR-150_st	B cells,T cells,NK cells	12.70	5.20e-006	12.5, 13.11, 12.44
mir-342	hsa-miR-342-5p_st	B cells,T cells,NK cells	5.90	1.25e-008	7.72, 8.7, 8.22
