# Supplementary material for: Expression Profiling of Human Immune Cell Subsets Identifies miRNA-mRNA Regulatory Relationships Correlated with Cell Type Specific Expression
Source: PLoS One. 2012 Jan 20;7(1):e29979. doi: 10.1371/journal.pone.0029979 (PMC3262799; doi:10.1371/journal.pone.0029979)
Supplement: Table S6 — List of 21 miRNAs which are cell-type specific in HUG dataset and negatively correlate with target mRNA expression (TargetScan). (XLS) [file pone.0029979.s011.xls]

## Sheet: plosone_table_s6
Index	miRNA Family	miRNA	Number of target genes (TargetScan + Negatively Correlated)	Specific Cell Types
1	mir-27	HSA-MIR-27A	153	Monocytes,Eosinophils,Neutrophils
2	mir-17	HSA-MIR-93	127	Monocytes,Eosinophils,Neutrophils
3	mir-17	HSA-MIR-106B	124	Monocytes,Eosinophils,Neutrophils
4	mir-25	HSA-MIR-25	120	Eosinophils,Neutrophils
5	mir-145	HSA-MIR-145	82	Neutrophils
6	mir-29	HSA-MIR-29A	66	B cells,T cells
7	mir-17	HSA-MIR-17	60	Monocytes
8	mir-143	HSA-MIR-143	58	Neutrophils
9	mir-223	HSA-MIR-223	54	Monocytes,Eosinophils,Neutrophils
10	mir-181	HSA-MIR-181A	49	NK cells
11	mir-768	HSA-MIR-768	49	B cells,T cells,NK cells
12	mir-150	HSA-MIR-150	44	B cells,T cells,NK cells
13	mir-342	HSA-MIR-342	41	B cells,T cells,NK cells
14	mir-425	HSA-MIR-425	33	Monocytes,Eosinophils,Neutrophils
15	mir-17	HSA-MIR-106A	26	Monocytes
16	mir-146	HSA-MIR-146B	21	T cells,NK cells
17	mir-1826	HSA-MIR-1826	14	B cells,T cells
18	mir-378	HSA-MIR-378	13	Monocytes
19	mir-191	HSA-MIR-191	12	Monocytes,Eosinophils,Neutrophils
20	mir-652	HSA-MIR-652	10	Monocytes,Eosinophils,Neutrophils
21	mir-188	HSA-MIR-532	10	Monocytes
